# Supplementary material for: Exploring the pathogenesis of canine epilepsy using a systems genetics method and implications for anti-epilepsy drug discovery
Source: Oncotarget. 2017 Dec 27;9(17):13181–92. doi: 10.18632/oncotarget.23719 (PMC5862570; doi:10.18632/oncotarget.23719)
Supplement: Supplementary file 2 [file oncotarget-09-13181-s002.xlsx]

## Sheet: Supplementary Table 1
Supplementary Table 1: GWAS Replicate Experiments and Mapped Dog Genes.
snp	chr	pos	major_allele	minor_allele	gene	p_value
BICF2P739518	4	17382382	G	A	CTNNA3	2.17e-08
BICF2P802319	4	17393298	A	G	CTNNA3	2.17e-08
BICF2P1327665	4	17412899	A	G	CTNNA3	2.17e-08
BICF2P1119628	4	17414785	G	A	CTNNA3	2.17e-08
BICF2P1203353	4	17446015	A	C	CTNNA3	2.17e-08
BICF2P609975	4	17452401	G	A	CTNNA3	2.17e-08
BICF2P888031	4	17499080	G	A	CTNNA3	2.17e-08
BICF2P197533	4	17517523	A	C	CTNNA3	2.17e-08
BICF2P1289513	4	17548241	A	T	CTNNA3	2.17e-08
BICF2P1030968	4	17557593	A	G	CTNNA3	2.17e-08
BICF2P138335	4	17566193	A	G	CTNNA3	2.17e-08
BICF2P725116	4	17579877	A	G	CTNNA3	2.17e-08
BICF2P27027	4	17597189	A	G	CTNNA3	2.17e-08
BICF2P269836	4	17626657	C	G	CTNNA3	2.17e-08
BICF2P1240827	4	17632091	G	A	CTNNA3	2.17e-08
BICF2P756879	4	17640501	C	A	CTNNA3	2.17e-08
BICF2P1242750	4	17644555	G	A	CTNNA3	2.17e-08
BICF2P1228131	4	17659605	A	G	CTNNA3	2.17e-08
BICF2P153366	4	17677314	A	G	CTNNA3	2.17e-08
BICF2P1093072	4	17681958	A	G	CTNNA3	2.17e-08
BICF2P586239	4	17823669	G	A	CTNNA3	2.17e-08
BICF2P461008	4	17833068	A	G	CTNNA3	2.17e-08
BICF2P793555	4	17842780	A	G	CTNNA3	2.17e-08
BICF2P409930	4	17852461	A	G	CTNNA3	2.17e-08
BICF2P238272	4	18090829	A	C	CTNNA3	2.17e-08
BICF2P265257	4	18092075	G	A	CTNNA3	2.17e-08
BICF2P352037	4	18108396	G	A	CTNNA3	2.17e-08
BICF2P70846	4	18197403	G	A	CTNNA3	2.17e-08
BICF2P1212020	4	18271726	G	A	CTNNA3	2.17e-08
BICF2P449161	4	18276872	G	A	CTNNA3	2.17e-08
BICF2P205796	4	18291528	A	G	CTNNA3	2.17e-08
BICF2P733650	4	18306195	A	C	CTNNA3	2.17e-08
BICF2P733837	4	18439674	G	A	CTNNA3	2.17e-08
BICF2P733837	4	18439674	G	A	LRRTM3	2.17e-08
BICF2P130404	4	19027850	G	A	CTNNA3	2.17e-08
BICF2P441872	4	19120946	C	A	DNAJC12	2.17e-08
BICF2S23058417	4	19389920	G	A	MYPN	2.17e-08
BICF2P962440	4	17801615	G	A	CTNNA3	2.3e-08
BICF2P739956	4	19665117	A	G	DNA2	2.3e-08
BICF2P93451	4	19684006	G	A	DNA2	2.3e-08
chr04_22768158	4	19768622	A	G	TET1	2.3e-08
BICF2P1373805	4	19897889	G	C	TET1	2.3e-08
BICF2S23534545	4	20074489	G	C	DDX50	2.44e-08
BICF2S23539428	4	20462297	G	A	HK1	2.44e-08
BICF2P519671	4	7597119	A	G	DISC1	1.2e-07
BICF2S23751614	4	7623744	A	G	DISC1	1.2e-07
BICF2S23351133	4	7718204	C	A	DISC1	1.2e-07
BICF2S23423338	4	8393711	A	G	FAM89A	1.2e-07
BICF2P1160747	4	7533030	G	C	DISC1	1.95e-07
BICF2S23135243	4	7537128	A	G	DISC1	1.95e-07
BICF2P933532	4	7564224	A	C	DISC1	1.95e-07
TIGRP2P58008_rs8708807	4	9206746	A	G	GALNT2	1.95e-07
TIGRP2P58125_rs8850151	4	9635061	A	G	URB2	1.95e-07
chr04_12637101	4	9637382	C	A	URB2	1.95e-07
BICF2P460911	4	9641388	G	A	URB2	1.95e-07
BICF2P127328	4	9835813	G	A	LOC106558667	1.95e-07
TIGRP2P58198_rs8903284	4	9862642	C	A	LOC102152969	1.95e-07
BICF2P1023107	4	9956692	C	G	RAB4A	1.95e-07
BICF2S23038612	4	9966423	A	C	RAB4A	1.95e-07
BICF2P1386574	4	15687147	A	G	LOC106558700	4.31e-07
BICF2P1006455	4	12209712	A	G	ANK3	7.86e-07
BICF2S23646789	4	11459387	A	G	PHYHIPL	8.99e-07
BICF2S23253309	4	11535233	G	A	FAM13C	8.99e-07
TIGRP2P58633_rs8752195	4	11544062	G	A	FAM13C	8.99e-07
BICF2S2341401	4	11581629	C	A	FAM13C	8.99e-07
BICF2P1398792	4	11614358	T	A	FAM13C	8.99e-07
BICF2P1125749	4	12173194	G	A	ANK3	1.15e-06
TIGRP2P58807_rs8659853	4	12231605	A	G	ANK3	1.15e-06
BICF2P1020741	4	11591918	A	G	FAM13C	1.3e-06
BICF2P357299	4	11606445	A	G	FAM13C	1.3e-06
BICF2P940448	4	11639052	A	C	FAM13C	1.3e-06
BICF2P1355716	4	10541037	A	G	UBE2D1	2.19e-06
BICF2P120052	4	10769131	A	G	BICC1	2.19e-06
BICF2S23157379	4	10870306	A	G	BICC1	2.19e-06
BICF2P1038617	4	10888625	A	G	BICC1	2.19e-06
BICF2P1178736	4	10943050	G	A	BICC1	2.19e-06
TIGRP2P58463_rs8969746	4	10956154	C	A	BICC1	2.19e-06
BICF2P962365	4	10983979	A	G	BICC1	2.19e-06
TIGRP2P58469_rs8927139	4	10999415	A	G	BICC1	2.19e-06
BICF2P632004	4	10828516	G	A	BICC1	2.59e-06
BICF2P647063	4	10737106	G	A	BICC1	3.55e-06
BICF2P397267	4	15610481	A	G	LOC106558700	1.58e-05
BICF2P134702	4	18127172	A	C	CTNNA3	1.71e-05
BICF2S23161154	4	18143000	A	G	CTNNA3	1.71e-05
BICF2P66464	4	18152000	G	A	CTNNA3	1.71e-05
BICF2P3	4	18170859	A	G	CTNNA3	1.71e-05
BICF2P4	4	18170999	G	A	CTNNA3	1.71e-05
BICF2P10	4	18172846	G	A	CTNNA3	1.71e-05
BICF2P1177341	4	18183651	G	A	CTNNA3	1.71e-05
BICF2P509581	4	18964725	G	A	CTNNA3	1.76e-05
BICF2P482108	4	19014493	A	G	CTNNA3	1.76e-05
BICF2P425655	4	15942777	A	G	LOC106558700	2.73e-05
BICF2G630699419	18	34333229	A	C	HIPK3	9.43e-05
BICF2G630699410	18	34365927	G	A	HIPK3	9.43e-05
BICF2G630699408	18	34370097	A	C	HIPK3	9.43e-05
BICF2G630699395	18	34387737	A	G	HIPK3	9.43e-05
BICF2P121685	18	34394826	G	A	HIPK3	9.43e-05
BICF2G630615212	13	22461069	G	A	TMEM65	9.53e-05
TIGRP2P58813_rs9066941	4	12279775	G	A	ANK3	0.000104216
BICF2P372245	4	12324634	A	G	ANK3	0.000104216
chr04_23518349	4	20518831	G	A	TACR2	0.000108915
BICF2G63047445	19	25907954	A	G	CNTNAP5	0.000138054
BICF2S22918652	10	11371330	G	A	YEATS4	0.000139163
chr10_14600095	10	11600488	G	A	BEST3	0.000139163
BICF2G630667877	10	11614318	A	G	BEST3	0.000139163
BICF2S23526017	38	11647525	A	G	USH2A	0.000139707
BICF2P618599	4	15798172	G	A	LOC106558700	0.000141621
BICF2P333931	4	15804593	A	G	LOC106558700	0.000141621
BICF2G630628288	29	28474065	A	G	FABP5	0.000150419
BICF2P1365912	4	11891464	C	G	SLC16A9	0.00015069
BICF2P410926	4	11906819	A	G	SLC16A9	0.00015069
BICF2P298648	4	11500275	G	A	FAM13C	0.000175018
BICF2S22949299	29	28451284	G	A	FABP5	0.000200728
BICF2P772163	25	34321562	A	G	PEBP4	0.000211371
BICF2P689445	25	34874528	A	C	SLC39A14	0.000215653
BICF2P787644	15	44264625	A	G	C15H4orf51	0.000225939
BICF2G630430439	15	44266341	C	A	C15H4orf51	0.000225939
BICF2G630430430	15	44283182	G	A	C15H4orf51	0.000225939
BICF2P1432081	18	34101869	A	G	KIAA1549L	0.000245211
BICF2P1053194	18	34126803	A	G	KIAA1549L	0.000245211
BICF2P104347	18	34142846	C	A	KIAA1549L	0.000245211
TIGRP2P249241_rs8992596	18	34204318	G	A	KIAA1549L	0.000245211
BICF2G630699491	18	34224626	A	G	KIAA1549L	0.000245211
BICF2P196224	18	34231046	A	G	KIAA1549L	0.000245211
BICF2S23218693	1	64772470	G	A	NCOA7	0.000260554
BICF2P13106	25	34534021	G	A	PEBP4	0.000265703
TIGRP2P329713_rs8641405	25	34855227	A	C	SLC39A14	0.000269936
chr25_37869001	25	34869777	G	A	SLC39A14	0.000269936
BICF2P159291	25	34884101	G	A	SLC39A14	0.000269936
BICF2P52155	5	71031639	A	G	CDYL2	0.000270571
BICF2P17924	5	71044489	G	A	CDYL2	0.000270571
BICF2P1236223	5	71056483	G	A	CDYL2	0.000270571
BICF2P474755	5	71089975	A	G	CDYL2	0.000270571
chr11_57927990	11	54929025	G	A	TSTD2	0.000278424
BICF2S2364156	4	17462016	A	C	CTNNA3	0.000291217
BICF2S23659038	4	17472195	G	A	CTNNA3	0.000291217
BICF2P485084	4	17706121	A	G	CTNNA3	0.000291217
BICF2P713281	4	17729887	A	G	CTNNA3	0.000291217
BICF2P55603	4	17741103	G	A	CTNNA3	0.000291217
BICF2P1196797	4	17748568	A	G	CTNNA3	0.000291217
BICF2S23731803	29	28008653	A	G	ZNF704	0.000292403
TIGRP2P258715_rs8879208	18	55614071	A	T	LOC102154218	0.000341405
BICF2P833626	18	55614646	C	A	LOC102154218	0.000341405
BICF2G630239286	5	70345491	G	A	CMIP	0.000359979
BICF2G630239269	5	70357820	G	A	CMIP	0.000359979
BICF2P708903	5	70364302	C	G	CMIP	0.000359979
TIGRP2P191162_rs8680243	14	31311538	C	A	AGR2	0.000363388
BICF2P1018887	4	18556048	A	C	CTNNA3	0.000374151
BICF2G630628070	29	28274335	G	A	PAG1	0.000378823
BICF2S23420020	18	32737105	A	G	CD44	0.000391506
BICF2G630700328	18	33021177	G	A	APIP	0.000391506
BICF2S23648389	18	33022368	G	A	APIP	0.000391506
BICF2G630700319	18	33033787	A	G	APIP	0.000391506
BICF2G630700205	18	33229374	A	C	EHF	0.000391506
BICF2S23047701	18	33385300	A	C	CAT	0.000391506
BICF2G630700048	18	33401250	G	A	CAT	0.000391506
BICF2P699887	18	33520370	G	A	ABTB2	0.000391506
BICF2P699887	18	33520370	G	A	LOC102154259	0.000391506
BICF2P760905	4	18464387	A	G	CTNNA3	0.000418577
BICF2P760905	4	18464387	A	G	LRRTM3	0.000418577
BICF2P1224621	4	18842880	A	G	CTNNA3	0.000418577
BICF2S22912145	4	19364699	T	A	MYPN	0.000418577
BICF2G630239116	5	70811712	G	A	CENPN	0.000451382
TIGRP2P191336_rs9234174	14	33251667	G	A	HDAC9	0.000453922
BICF2G630527097	14	33262108	A	G	HDAC9	0.000453922
BICF2G630779079	35	22873928	C	A	FAM65B	0.000475586
TIGRP2P190936_rs9163848	14	30069832	G	A	AGMO	0.000477506
BICF2S23426977	35	23413418	G	A	LRRC16A	0.000493508
chr35_27282633	35	24283120	C	A	BTN1A1	0.000493508
BICF2G630584465	6	31389239	A	C	LOC102153019	0.000514843
BICF2G630584419	6	31419167	G	C	RMI2	0.000514843
BICF2G630584401	6	31434127	C	A	RMI2	0.000514843
BICF2P389679	25	35113241	G	A	REEP4	0.000522268
BICF2G630102419	25	35125758	G	A	HR	0.000522268
BICF2S23525305	14	30265693	A	G	MEOX2	0.0005344
BICF2P499948	16	7928402	C	G	TMEM178B	0.000553077
BICF2P1181609	38	6565955	A	G	RGS21	0.000562939
BICF2P343250	1	67922585	G	A	LAMA2	0.000579001
BICF2P1077022	1	67943666	G	A	LAMA2	0.000579001
BICF2G630584417	6	31419807	C	A	RMI2	0.000599594
BICF2G630584408	6	31430720	G	A	RMI2	0.000599594
BICF2G630628206	29	28428927	G	A	FABP5	0.00060923
BICF2G630628513	29	28782744	C	G	IMPA1	0.00061215
BICF2S23432817	15	44107722	T	A	SMAD1	0.000614481
BICF2G630779577	35	23350364	A	C	LRRC16A	0.000621107
BICF2G630779592	35	23362659	A	G	LRRC16A	0.000621107
BICF2G630779613	35	23435964	A	G	LRRC16A	0.000621107
BICF2S23229334	35	23436034	A	G	LRRC16A	0.000621107
BICF2G630779823	35	23606240	G	A	SCGN	0.000621107
BICF2G630779840	35	23626510	A	G	SCGN	0.000621107
BICF2P574595	14	30844024	G	A	ISPD	0.000622276
BICF2G630525842	14	30922096	A	G	ISPD	0.000622276
BICF2G630525859	14	30975025	C	G	ISPD	0.000622276
BICF2G630525862	14	30979917	G	A	ISPD	0.000622276
BICF2P1176532	4	52908310	A	C	ITK	0.000644951
BICF2P117453	4	52925637	A	G	ITK	0.000644951
BICF2P145487	4	53051377	T	A	HAVCR1	0.000644951
BICF2P877941	4	53317981	A	G	SGCD	0.000644951
BICF2S23716259	4	53322929	G	A	SGCD	0.000644951
BICF2S22948876	4	53332307	G	A	SGCD	0.000644951
BICF2P1147217	4	53346594	A	G	SGCD	0.000644951
BICF2P1160323	4	53365487	A	G	SGCD	0.000644951
BICF2P1133583	4	53371840	G	A	SGCD	0.000644951
BICF2P439431	4	53378020	G	A	SGCD	0.000644951
BICF2P257659	4	52420929	C	A	LOC102152250	0.00065154
BICF2P1275210	4	52431147	A	C	LOC102152250	0.00065154
BICF2P696817	4	52442674	G	A	LOC102152250	0.00065154
BICF2P264553	4	52448604	A	G	CLINT1	0.00065154
BICF2P264553	4	52448604	A	G	LOC102152250	0.00065154
TIGRP2P63464_rs8770552	4	52470176	A	G	CLINT1	0.00065154
BICF2S23720315	20	35106018	A	G	CACNA2D3	0.000654358
BICF2P145195	20	35234039	G	A	CACNA2D3	0.000654358
chr35_27046998	35	24047476	A	G	HIST1H1T	0.000655052
chr35_27046998	35	24047476	A	G	LOC488267	0.000655052
BICF2S23722837	4	15662905	G	A	LOC106558700	0.000668657
BICF2G630525775	14	30826850	G	A	ISPD	0.000697057
BICF2P1374705	14	30883938	A	C	ISPD	0.000697057
TIGRP2P191061_rs8623087	14	30902445	G	A	ISPD	0.000697057
BICF2S23215022	17	11239236	A	G	NBAS	0.000707867
BICF2S2397677	17	11245377	G	A	NBAS	0.000707867
BICF2P1442349	1	68684984	G	A	SAMD3	0.00071998
chr35_27130699	35	24131186	C	A	LOC100856186	0.000736907
chr35_27130699	35	24131186	C	A	LOC100856200	0.000736907
BICF2G630780588	35	24142635	A	C	LOC100856216	0.000736907
chr35_27154754	35	24155241	A	G	LOC611113	0.000736907
BICF2G630780772	35	24277000	G	A	BTN1A1	0.000736907
BICF2P552727	35	22679468	A	G	KIAA0319	0.000746002
BICF2P431692	10	12225121	G	C	KCNMB4	0.000747972
BICF2G630667599	10	12235240	G	A	KCNMB4	0.000747972
BICF2G630667590	10	12244103	A	G	KCNMB4	0.000747972
BICF2G630667553	10	12267758	A	G	PTPRB	0.000747972
BICF2G630667541	10	12278464	C	A	PTPRB	0.000747972
BICF2G630667526	10	12285047	A	G	PTPRB	0.000747972
BICF2S23353972	29	28130914	G	C	LOC106558008	0.000753244
BICF2P1376871	29	28154574	A	G	LOC102151344	0.00075644
BICF2G630627920	29	28189825	G	A	LOC102151344	0.00075644
BICF2P634032	16	4689969	C	A	LOC102153856	0.000764483
BICF2S22962681	4	20450806	A	G	HK1	0.000773615
BICF2S22962681	4	20450806	A	G	LOC102156758	0.000773615
BICF2S23246912	10	12375827	A	G	PTPRB	0.00077765
BICF2S23258608	23	45459859	C	A	LOC102155588	0.000779865
BICF2G630368483	23	45471325	A	G	LOC102155588	0.000779865
BICF2G630779723	35	23550322	C	A	LRRC16A	0.000780486
BICF2P579301	16	4688263	A	T	LOC102153856	0.000787848
BICF2G630525847	14	30930222	A	C	ISPD	0.000804451
BICF2G630184692	5	35816312	C	G	DNAH9	0.000808412
BICF2G630184702	5	35841797	G	A	DNAH9	0.000808412
BICF2G630184745	5	35904170	C	A	DNAH9	0.000808412
BICF2G630583839	6	31954829	T	A	TEKT5	0.000822138
TIGRP2P329677_rs8638871	25	34758124	G	A	PPP3CC	0.000891554
BICF2P1178109	25	34834321	G	A	PPP3CC	0.000891554
BICF2G630779528	35	23278806	G	A	LRRC16A	0.000906049
BICF2P1081812	29	28184087	A	G	LOC102151344	0.000910826
BICF2G630627953	29	28208973	A	G	PAG1	0.000910826
BICF2G630667450	10	12414983	C	A	PTPRR	0.000928815
BICF2G630667436	10	12426098	A	C	PTPRR	0.000928815
BICF2G630667430	10	12447177	G	A	PTPRR	0.000928815
BICF2G630667420	10	12456401	G	A	PTPRR	0.000928815
BICF2P1096891	10	12469201	G	A	PTPRR	0.000928815
BICF2P444343	10	12480518	G	A	PTPRR	0.000928815
BICF2P423317	1	63997725	A	G	RNF217	0.000938808
TIGRP2P6445_rs8998807	1	64003690	G	A	RNF217	0.000938808
TIGRP2P6460_rs9081041	1	64019835	G	A	RNF217	0.000938808
BICF2P1263104	1	64023389	G	A	RNF217	0.000938808
BICF2G630628113	29	28313871	A	C	PAG1	0.000956197
BICF2G630780269	35	24057125	G	A	LOC488267	0.000979263
BICF2P1381728	19	26215700	A	G	CNTNAP5	0.00102528
BICF2G63047621	19	26379885	G	A	CNTNAP5	0.00102528
BICF2P1110886	19	26384301	G	A	CNTNAP5	0.00102528
BICF2P672920	4	20566485	A	G	TSPAN15	0.00102717
BICF2G630525761	14	30805751	G	A	ISPD	0.0010319
BICF2S23056751	34	19002762	A	G	DGKG	0.00103432
BICF2P790332	13	23763722	A	G	LOC102151453	0.00103524
TIGRP2P264213_rs8669157	19	26313451	A	G	CNTNAP5	0.00103736
BICF2S23344169	19	26320737	G	A	CNTNAP5	0.00103736
BICF2G63047591	19	26330719	A	G	CNTNAP5	0.00103736
BICF2G63047609	19	26349737	A	G	CNTNAP5	0.00103736
BICF2G63047614	19	26354559	G	A	CNTNAP5	0.00103736
BICF2P198725	19	26366398	G	A	CNTNAP5	0.00103736
BICF2P199939	25	34705650	G	A	SORBS3	0.0010438
BICF2P750808	25	34914710	G	A	PIWIL2	0.0010438
BICF2P463886	25	34918213	A	G	PIWIL2	0.0010438
BICF2P1020448	25	34950458	G	A	PIWIL2	0.0010438
BICF2S23518972	25	34963794	G	A	PIWIL2	0.0010438
BICF2P1134779	4	7812508	A	G	DISC1	0.0010849
chr04_10821463	4	7821708	A	G	DISC1	0.00108541
BICF2S237712	16	5236720	A	G	LOC102153920	0.00113946
BICF2G630376122	23	28805093	G	A	CPNE4	0.00114923
BICF2G630376107	23	28816342	G	A	CPNE4	0.00114923
BICF2G630376094	23	28827302	A	G	CPNE4	0.00114923
BICF2G630453144	34	32435914	G	A	WDR49	0.00115381
BICF2S23762248	22	43169110	G	A	GPC5	0.00117598
BICF2S23415201	22	43667577	A	G	GPC5	0.00117598
chr35_13329701	35	10329963	A	G	LOC100684157	0.00118299
chr35_13329701	35	10329963	A	G	LOC488215	0.00118299
BICF2S2366880	35	10347287	A	G	LOC100684157	0.00118299
BICF2S2366880	35	10347287	A	G	LOC488215	0.00118299
TIGRP2P329801_rs9039735	25	35331723	G	A	DOK2	0.00121828
BICF2P765518	6	59490962	G	A	GTF2B	0.0012208
BICF2G630779551	35	23286572	A	C	LRRC16A	0.00122681
BICF2P1325231	14	32842982	A	G	HDAC9	0.00129844
BICF2P989073	14	33298861	C	A	HDAC9	0.00129844
TIGRP2P395784_rs9076125	34	18902069	C	A	DGKG	0.0013
BICF2P588587	29	27889132	G	C	LOC610871	0.00131428
BICF2P588587	29	27889132	G	C	ZNF704	0.00131428
BICF2P223735	29	27893470	G	A	LOC610871	0.00131428
BICF2P223735	29	27893470	G	A	ZNF704	0.00131428
BICF2G630526517	14	32757403	G	A	HDAC9	0.00133517
BICF2P549740	16	8363242	A	G	ADCK2	0.00134291
TIGRP2P378721_rs8776366	32	9758779	A	G	MAPK10	0.00136184
BICF2S23443575	4	15870642	G	A	LOC106558700	0.00137747
BICF2P614061	4	21452336	A	G	PALD1	0.00138476
BICF2S22941064	30	30536373	A	G	MEGF11	0.00140646
TIGRP2P100734_rs9239853	7	58122700	G	A	DSG4	0.00142395
BICF2S2294696	35	10437829	A	G	C35H6orf52	0.00145074
BICF2S2294696	35	10437829	A	G	PAK1IP1	0.00145074
BICF2S2369410	16	5441445	G	A	TPK1	0.00147044
BICF2P412060	14	31103712	A	G	LRRC72	0.00147503
BICF2P410268	14	31106510	G	A	LRRC72	0.00147503
TIGRP2P191136_rs9084518	14	31151315	C	G	ANKMY2	0.00147503
BICF2G630525919	14	31286580	G	A	TSPAN13	0.00147503
BICF2P1340099	14	32781689	C	A	HDAC9	0.00147574
BICF2P514476	22	43095310	A	G	GPC5	0.0015315
BICF2P877352	22	43244908	A	G	GPC5	0.0015315
BICF2P474061	22	43260052	G	A	GPC5	0.0015315
BICF2G630779014	35	22803915	G	A	GMNN	0.00153465
BICF2S23746661	1	68170645	A	G	ARHGAP18	0.00158364
BICF2G630302488	11	58312614	C	A	GRIN3A	0.00159144
BICF2P349701	32	9444814	G	A	ARHGAP24	0.00159156
BICF2P1018651	32	9600418	T	A	MAPK10	0.00159156
BICF2P1317383	32	9740399	G	A	MAPK10	0.00159156
BICF2P1439832	32	9749905	G	A	MAPK10	0.00159156
BICF2P626472	16	7915217	T	A	TMEM178B	0.00163845
BICF2P1428283	13	23769065	G	A	LOC102151453	0.00164847
BICF2S23657375	34	18737870	G	A	ETV5	0.00165412
BICF2G630526652	14	32898606	A	G	HDAC9	0.00165618
BICF2P1345023	34	18404664	G	A	IGF2BP2	0.0016949
BICF2S23311281	4	21360686	A	G	EIF4EBP2	0.00170487
BICF2P1139590	29	27956651	A	G	ZNF704	0.00171161
BICF2S23334589	29	28033270	A	G	ZNF704	0.00171161
BICF2S23110076	29	28067465	A	G	ZNF704	0.00171161
BICF2P1008677	29	28075239	A	C	ZNF704	0.00171161
BICF2P180502	4	21179912	A	G	PPA1	0.00171858
BICF2S23741424	1	66399264	A	G	THEMIS	0.00173253
TIGRP2P6715_rs9158578	1	66416081	A	C	THEMIS	0.00173253
BICF2P36560	1	66433882	G	A	THEMIS	0.00173253
BICF2P439098	21	44442493	G	A	CCDC179	0.00179716
chr21_10641151	21	7641440	A	G	MTNR1B	0.00182504
TIGRP2P351127_rs8797096	27	23778182	A	G	SOX5	0.00183112
BICF2P843345	14	30062247	G	A	AGMO	0.00184904
TIGRP2P191152_rs8532067	14	31262089	G	A	TSPAN13	0.00184904
BICF2P214983	16	8396922	A	G	DENND2A	0.00186444
BICF2P137065	16	8423534	G	A	DENND2A	0.00186444
BICF2P1108052	16	8446714	A	G	DENND2A	0.00186444
BICF2P731967	16	8476749	A	C	DENND2A	0.00186444
BICF2P389620	14	32522229	A	C	HDAC9	0.00186685
BICF2P1469777	14	32529441	A	C	HDAC9	0.00186685
BICF2P1001357	14	32557386	A	G	HDAC9	0.00186685
BICF2P218615	14	32568553	A	G	HDAC9	0.00186685
BICF2P942578	14	32689464	C	A	HDAC9	0.00186685
BICF2G630526449	14	32709261	G	A	HDAC9	0.00186685
BICF2S23518268	14	32734012	G	A	HDAC9	0.00186685
BICF2G630526988	14	33199525	A	G	HDAC9	0.00186685
BICF2G630527011	14	33216278	G	A	HDAC9	0.00186685
BICF2G630527084	14	33246565	A	G	HDAC9	0.00186685
BICF2G630527100	14	33263877	G	A	HDAC9	0.00186685
BICF2G630527119	14	33284503	G	A	HDAC9	0.00186685
TIGRP2P6781_rs9021755	1	66599857	A	G	PTPRK	0.00187856
BICF2P229948	1	66612866	A	G	PTPRK	0.00187856
BICF2P1288787	1	66626458	A	C	PTPRK	0.00187856
BICF2P1007300	1	66635731	A	G	PTPRK	0.00187856
BICF2S22933556	1	66648882	G	A	PTPRK	0.00187856
BICF2S2317756	1	66663772	A	G	PTPRK	0.00187856
BICF2P852796	1	66673590	G	A	PTPRK	0.00187856
BICF2G630628003	29	28226082	G	A	PAG1	0.00187948
BICF2G630628006	29	28226481	A	G	PAG1	0.00187948
BICF2G63088103	7	79989934	G	C	CTIF	0.00191682
BICF2P81967	4	24537599	A	G	AP3M1	0.00198199
BICF2P1349102	4	24851235	A	G	ADK	0.00198199
BICF2P614552	4	24997170	C	G	ADK	0.00198199
BICF2S23741659	15	49393034	T	A	FAM160A1	0.00207164
BICF2S2363448	15	49428573	G	A	FAM160A1	0.00207164
TIGRP2P191243_rs8928896	14	31746765	G	A	AHR	0.00208331
BICF2G630843394	16	9110202	G	A	HIPK2	0.0021191
BICF2P750739	16	9122252	C	A	HIPK2	0.0021191
BICF2G630843397	16	9152093	A	C	HIPK2	0.0021191
BICF2G630843399	16	9157930	A	G	HIPK2	0.0021191
BICF2G630843402	16	9193916	G	A	HIPK2	0.0021191
BICF2G630843415	16	9294956	A	G	LOC102153655	0.0021191
BICF2S23514909	17	62502695	A	G	LRIG2	0.00212198
BICF2P1114502	17	62509872	G	A	LRIG2	0.00212198
BICF2P511416	17	62547807	G	A	LRIG2	0.00212198
BICF2P1144717	4	9826887	C	G	LOC102152919	0.00212577
BICF2P1144717	4	9826887	C	G	LOC106558667	0.00212577
BICF2S23346201	1	68580758	G	A	L3MBTL3	0.00218139
BICF2P814549	1	67728530	G	A	LAMA2	0.00218473
TIGRP2P7021_rs9247707	1	67952227	A	G	LAMA2	0.00218473
BICF2P173792	1	67953150	A	C	LAMA2	0.00218473
BICF2P804604	1	67968716	A	G	LAMA2	0.00218473
BICF2P974809	1	67979298	G	A	LAMA2	0.00218473
TIGRP2P7058_rs8820934	1	68001568	G	A	LAMA2	0.00218473
BICF2S23131558	1	68024707	A	G	LAMA2	0.00218473
BICF2P802523	1	68048836	A	G	LAMA2	0.00218473
TIGRP2P7071_rs8869996	1	68051843	A	T	LAMA2	0.00218473
TIGRP2P7071_rs8869996	1	68051843	A	T	LAMA2	0.00218473
TIGRP2P7071_rs8869996	1	68051843	A	T	LAMA2	0.00218473
BICF2S23542873	1	68063413	A	G	LAMA2	0.00218473
TIGRP2P266544_rs8768950	19	37513480	A	G	TMEM163	0.00224788
BICF2P653946	38	11241725	G	A	USH2A	0.00225634
BICF2P144137	18	34772504	A	T	PRRG4	0.00226253
BICF2P399892	16	5994662	A	G	COR13M1	0.00226263
BICF2P1493729	27	23366589	A	G	SOX5	0.0022844
BICF2G630149553	27	23390515	G	A	SOX5	0.0022844
TIGRP2P351048_rs9077479	27	23410619	G	A	SOX5	0.0022844
BICF2S2325963	27	23412062	A	G	SOX5	0.0022844
TIGRP2P351056_rs9160179	27	23427061	A	G	SOX5	0.0022844
TIGRP2P351059_rs8406908	27	23437955	A	C	SOX5	0.0022844
BICF2G630149578	27	23449104	G	A	SOX5	0.0022844
BICF2P799322	23	45725545	G	A	MED12L	0.00229081
BICF2G630368157	23	45751345	A	G	MED12L	0.00229081
BICF2G630368132	23	45764442	A	G	MED12L	0.00229081
BICF2P1160763	23	45940091	G	A	MED12L	0.00229081
BICF2P1160763	23	45940091	G	A	P2RY12	0.00229081
BICF2P514995	23	45952077	T	A	MED12L	0.00229081
BICF2P514995	23	45952077	T	A	P2RY12	0.00229081
BICF2P1125431	14	30082441	G	A	AGMO	0.00230185
TIGRP2P190977_rs9249028	14	30351467	A	G	LOC102152416	0.00230185
BICF2P280602	4	44517584	G	A	TENM2	0.00230555
BICF2S23440692	4	44714140	G	A	TENM2	0.00230555
BICF2G630526418	14	32658196	G	A	HDAC9	0.00234489
BICF2P1206172	1	66154152	G	A	SOGA3	0.00235749
TIGRP2P7015_rs8580463	1	67928321	G	A	LAMA2	0.00235749
BICF2S23425106	4	22999047	A	G	MICU1	0.0023818
BICF2P411240	4	23031216	G	A	MICU1	0.0023818
BICF2P857347	4	23057929	G	A	MICU1	0.0023818
BICF2P772353	4	23185316	A	C	MICU1	0.0023818
BICF2S23044769	4	23380458	A	G	MCU	0.0023818
BICF2P896836	4	23541225	G	A	PLA2G12B	0.0023818
BICF2P1231548	4	23607441	G	A	P4HA1	0.0023818
BICF2P180675	4	23664548	A	G	P4HA1	0.0023818
chr04_26739453	4	23740028	A	C	ECD	0.0023818
BICF2P272975	4	23758516	A	G	FAM149B1	0.0023818
BICF2S23055290	4	24160790	C	A	MYOZ1	0.0023818
BICF2P460268	4	24262607	G	A	CAMK2G	0.0023818
BICF2P322470	4	24296288	G	A	CAMK2G	0.0023818
BICF2S23030187	4	18216488	G	A	CTNNA3	0.00238619
BICF2S23019883	4	18220124	A	T	CTNNA3	0.00238619
BICF2S23412281	4	18235322	G	A	CTNNA3	0.00238619
BICF2P187490	4	18925867	C	G	CTNNA3	0.00238619
BICF2P524887	2	74494240	G	A	RHCE	0.00238738
BICF2S23041506	35	10304177	A	G	LOC488215	0.00238882
BICF2P1453765	35	10426763	G	A	C35H6orf52	0.00238882
BICF2P964513	3	15650161	G	A	FAM172A	0.00241192
BICF2P137283	4	15894128	G	A	LOC106558700	0.00245206
BICF2P219726	4	15903422	G	A	LOC106558700	0.00245206
BICF2P1446310	4	15919898	C	A	LOC106558700	0.00245206
BICF2P1239323	4	15933114	G	A	LOC106558700	0.00245206
BICF2G63064629	28	40730141	A	C	ADGRA1	0.00245439
BICF2G63064629	28	40730141	A	C	LOC106557994	0.00245439
BICF2G630615832	13	23182665	A	G	NSMCE2	0.00247076
BICF2G630615912	13	23277441	A	T	NSMCE2	0.00247076
BICF2G630615922	13	23280563	G	A	NSMCE2	0.00247076
TIGRP2P60863_rs8551706	4	43908950	C	A	TENM2	0.00248055
TIGRP2P61036_rs8856487	4	44670463	C	A	TENM2	0.00248055
BICF2P4459	4	44686652	A	G	TENM2	0.00248055
TIGRP2P61094_rs8704256	4	44818272	C	A	LOC106558722	0.00248055
BICF2S2342008	4	45117021	G	A	LOC102156730	0.00248055
BICF2P587621	5	14529045	G	A	LOC102152850	0.00248786
BICF2P587621	5	14529045	G	A	USP2	0.00248786
TIGRP2P88395_rs8949591	6	70445052	G	A	ST6GALNAC3	0.00251941
BICF2P331119	34	18878260	A	G	DGKG	0.00253698
BICF2P331119	34	18878260	A	G	LOC106558211	0.00253698
BICF2P958583	16	5181388	G	A	LOC102153920	0.00255301
BICF2S22915646	16	383954	G	A	TNS3	0.00256191
BICF2S23324427	16	427208	G	A	TNS3	0.00256191
BICF2S23255367	16	1074215	G	A	ADCY1	0.00256191
BICF2P90737	1	68384056	G	A	TMEM244	0.00257419
chr02_77575880	2	74574964	G	A	SYF2	0.00257523
BICF2P963550	4	56090385	G	A	GRIA1	0.00257962
TIGRP2P190959_rs8778779	14	30139971	A	G	AGMO	0.00259615
BICF2P1024690	14	30149767	A	G	AGMO	0.00259615
BICF2G630526184	14	31844200	A	G	LOC106559684	0.00259615
BICF2P672872	27	23276014	G	A	SOX5	0.00262913
BICF2G630149467	27	23299721	A	C	SOX5	0.00262913
BICF2P787655	27	23308823	G	A	SOX5	0.00262913
BICF2G630149482	27	23321260	A	C	SOX5	0.00262913
BICF2G630149521	27	23343245	G	A	SOX5	0.00262913
BICF2P1369335	17	61926412	A	G	LELP1	0.00263461
BICF2G630780290	35	24067749	C	A	LOC488267	0.00263904
BICF2G630780290	35	24067749	C	A	LOC488268	0.00263904
TIGRP2P60790_rs8944697	4	43647000	A	G	TENM2	0.0026582
BICF2P200963	4	18885012	G	A	CTNNA3	0.00266379
BICF2P867447	4	18888469	A	G	CTNNA3	0.00266379
BICF2S22926606	4	18907907	A	G	CTNNA3	0.00266379
G303f70S89	4	53413222	G	A	SGCD	0.00268527
BICF2P450293	4	52770104	A	C	CYFIP2	0.00271195
BICF2P468147	4	53707468	G	A	SGCD	0.00271195
BICF2P398436	4	53712761	G	A	SGCD	0.00271195
G190f25S203	2	51467831	G	A	NLN	0.00278665
BICF2P738162	23	38989898	C	A	SLC9A9	0.00282007
BICF2P469423	23	39013798	G	A	SLC9A9	0.00282007
TIGRP2P306003_rs8593710	23	39031977	A	G	SLC9A9	0.00282007
chr08_73315985	8	70317546	A	G	CINP	0.00282754
BICF2P576265	8	70317650	C	A	CINP	0.00282754
BICF2P965394	8	70328072	A	T	CINP	0.00282754
chr04_25559769	4	22560305	A	G	CDH23	0.00283862
chr04_25565325	4	22565861	G	A	CDH23	0.00283862
BICF2S23135772	4	57012033	A	G	NMUR2	0.00287917
BICF2P289952	6	30717462	A	C	SNX29	0.0028885
BICF2P289953	6	30717484	A	G	SNX29	0.0028885
BICF2P872134	6	30785673	A	G	SNX29	0.0028885
BICF2P777545	1	66493267	A	G	THEMIS	0.00289655
BICF2P1223156	1	66516280	G	A	THEMIS	0.00289655
BICF2P457549	16	7756007	A	G	TMEM178B	0.00290732
BICF2P283096	16	7769222	G	A	TMEM178B	0.00290732
BICF2S2303892	16	7780125	G	A	TMEM178B	0.00290732
BICF2S2344615	16	7788641	A	C	TMEM178B	0.00290732
BICF2G630780622	35	24181537	G	A	LOC488277	0.00291831
chr35_27189217	35	24189704	C	A	LOC488277	0.00291831
chr35_27189217	35	24189704	C	A	LOC488279	0.00291831
BICF2G630780652	35	24191589	A	G	LOC488277	0.00291831
BICF2G630780653	35	24191758	A	G	LOC488277	0.00291831
BICF2P1258887	14	32506119	A	G	HDAC9	0.00292508
BICF2P901113	14	32575964	G	A	HDAC9	0.00292508
BICF2P382967	14	32587260	A	G	HDAC9	0.00292508
BICF2P333927	22	43146188	C	A	GPC5	0.00294373
BICF2G630846919	16	14605211	G	A	ZNF862	0.00295169
BICF2G630846922	16	14623384	G	A	ZNF862	0.00295169
BICF2P300607	16	14626548	G	A	ZNF862	0.00295169
BICF2P694785	16	14646503	C	A	ATP6V0E2	0.00295169
BICF2S23424697	16	402799	C	A	TNS3	0.00306444
BICF2G630583614	6	32530980	A	C	GRIN2A	0.00306711
BICF2P851295	6	33134357	G	A	C6H16orf72	0.00306711
BICF2P708711	6	33149932	T	A	C6H16orf72	0.00306711
BICF2P969004	6	33396856	A	G	ABAT	0.00306711
BICF2P838077	6	33410105	C	G	ABAT	0.00306711
BICF2P721402	6	33421550	G	A	ABAT	0.00306711
TIGRP2P81549_rs9206834	6	33433660	G	A	ABAT	0.00306711
BICF2P1468727	6	33438438	A	G	ABAT	0.00306711
BICF2P719051	6	33452132	A	G	ABAT	0.00306711
BICF2P1329144	6	33460504	A	T	ABAT	0.00306711
TIGRP2P81571_rs8755669	6	33468804	A	G	ABAT	0.00306711
BICF2P969841	6	33476699	A	G	LOC102154574	0.00306711
TIGRP2P81584_rs8610786	6	33496988	G	A	METTL22	0.00306711
BICF2P1000501	6	33549930	A	G	TMEM114	0.00306711
BICF2P1000500	6	33550064	G	C	TMEM114	0.00306711
BICF2G630509755	24	11336073	G	A	LOC106557729	0.00307923
BICF2P449132	18	54036200	C	A	EML3	0.00307943
BICF2P449132	18	54036200	C	A	MTA2	0.00307943
BICF2P1166557	29	27927390	G	A	ZNF704	0.00309822
BICF2P299840	29	27938011	G	A	ZNF704	0.00309822
BICF2G630585419	6	30511983	G	A	SNX29	0.00310518
BICF2P922561	2	63038021	G	A	TOX3	0.00314762
BICF2P871412	4	57977031	G	A	SLC36A3	0.00318762
BICF2P647136	23	39172598	A	C	SLC9A9	0.00322625
BICF2P1463299	25	34382882	G	A	PEBP4	0.00322712
BICF2G630239699	5	69826961	A	G	LOC102153888	0.00323326
chr05_73033466	5	70035389	A	G	SDR42E1	0.00323326
BICF2P330751	5	70058421	G	A	PLCG2	0.00323326
BICF2P1393262	6	33295512	G	A	USP7	0.00323902
BICF2P810072	6	33307813	C	A	USP7	0.00323902
BICF2G630790594	1	92502065	G	C	GLIS3	0.00324497
BICF2P601600	1	54640433	A	G	RPS6KA2	0.00325339
BICF2P852350	1	54644094	A	G	RPS6KA2	0.00325339
BICF2P596598	1	54648951	C	A	RPS6KA2	0.00325339
BICF2S23245736	35	23939608	G	A	LOC102155355	0.00326643
BICF2S23245736	35	23939608	G	A	TRIM38	0.00326643
BICF2P101960	15	2381608	G	A	RIMS3	0.00329418
BICF2S22943955	15	3094325	G	A	LOC102155140	0.00329418
BICF2S23428990	15	3222192	A	G	NT5C1A	0.00329418
BICF2P1144654	15	3222952	A	G	NT5C1A	0.00329418
BICF2S23051882	15	3466248	A	G	MACF1	0.00329418
BICF2S23012073	16	7704183	G	A	TMEM178B	0.00332281
BICF2S2373816	16	7721070	A	G	TMEM178B	0.00332281
BICF2P132704	23	39072452	A	G	SLC9A9	0.00335663
BICF2S23350534	23	39117245	A	C	SLC9A9	0.00335663
BICF2S23445765	18	55592889	G	A	LOC102154218	0.00342134
BICF2S23626545	21	11196883	A	C	GRM5	0.00343162
BICF2P1363812	18	35133808	G	A	WT1	0.00344065
BICF2P228264	34	18787188	A	G	ETV5	0.00349474
BICF2P323371	16	7898286	A	G	TMEM178B	0.00352776
BICF2P238148	16	7908485	G	A	TMEM178B	0.00352776
BICF2P1264567	16	7948975	G	A	TMEM178B	0.00352776
BICF2S23114866	16	3605932	A	G	CNTNAP2	0.00357016
BICF2P828497	16	3613077	A	G	CNTNAP2	0.00357016
BICF2S2315669	16	3632943	A	G	CNTNAP2	0.00357016
BICF2P1026862	16	3634009	G	A	CNTNAP2	0.00357016
BICF2P510475	19	14704215	C	G	LOC102153324	0.00360148
BICF2P1236219	19	14711142	A	G	LOC102153324	0.00360148
BICF2P155388	19	14852443	A	C	LOC102153324	0.00360148
BICF2P691635	19	14855704	A	G	LOC102153324	0.00360148
BICF2S2309386	4	47721866	T	A	MAT2B	0.00362985
BICF2P324841	1	66406974	A	G	THEMIS	0.00363401
BICF2P1355649	1	66449289	G	A	THEMIS	0.00363401
BICF2G630375706	23	29301880	A	G	ACPP	0.0036368
BICF2P213650	4	18350538	A	G	CTNNA3	0.00365382
BICF2P213650	4	18350538	A	G	LRRTM3	0.00365382
BICF2P541736	4	18387091	A	G	CTNNA3	0.00365382
BICF2P541736	4	18387091	A	G	LRRTM3	0.00365382
BICF2P157507	4	18479668	A	G	CTNNA3	0.00365382
BICF2P157507	4	18479668	A	G	LRRTM3	0.00365382
BICF2P1205749	4	18483736	A	G	CTNNA3	0.00365382
BICF2P1205749	4	18483736	A	G	LRRTM3	0.00365382
BICF2P562498	4	18494522	A	G	CTNNA3	0.00365382
BICF2P1406437	4	18509092	A	G	CTNNA3	0.00365382
BICF2S2339729	2	47366174	G	A	DEPDC1B	0.00379222
BICF2G630668802	10	9830303	G	A	LOC102151646	0.00380096
BICF2S23122114	22	9517013	G	A	WBP4	0.00387393
BICF2S2417189	22	9564549	A	G	ELF1	0.00387393
BICF2S2417189	22	9564549	A	G	WBP4	0.00387393
BICF2G630317232	22	9595748	A	G	ELF1	0.00387393
TIGRP2P6817_rs8721457	1	66692393	C	G	PTPRK	0.00390051
BICF2P50460	1	66732803	A	C	PTPRK	0.00390051
BICF2P515504	1	66740449	G	A	PTPRK	0.00390051
BICF2P631796	1	66752458	C	G	PTPRK	0.00390051
BICF2P1441808	1	66833054	G	A	PTPRK	0.00390051
BICF2P1370920	1	67680635	A	G	LAMA2	0.00390051
BICF2P462870	25	34447587	G	A	PEBP4	0.00394143
BICF2P16506	19	14664107	A	C	LOC102153324	0.00394699
BICF2G630301658	11	56995829	A	G	ERP44	0.0040482
BICF2G630301659	11	57006729	G	A	ERP44	0.0040482
BICF2P909109	5	36018896	A	C	DNAH9	0.0040518
BICF2P917595	35	20375562	C	A	LOC102151579	0.00407378
BICF2P75023	4	50020087	G	A	ATP10B	0.00407988
BICF2P250010	4	50031634	A	G	ATP10B	0.00407988
BICF2P1266966	4	50302471	A	G	PTTG1	0.00407988
BICF2P5847	18	55412071	A	G	ZP1	0.00410243
BICF2G630779707	35	23512503	A	G	LRRC16A	0.00411854
chr35_26843849	35	23844327	G	A	SLC17A2	0.00411854
chr35_26906224	35	23906702	G	A	LOC100688739	0.00411854
chr35_26926147	35	23926625	A	G	LOC102155355	0.00411854
chr35_26926147	35	23926625	A	G	TRIM38	0.00411854
BICF2P1172080	4	21246697	A	G	LRRC20	0.00423379
BICF2P1117112	6	63860897	A	G	TTLL7	0.00425215
BICF2G630359448	3	89064645	G	A	SLIT2	0.00426272
BICF2G630359454	3	89074069	C	A	SLIT2	0.00426272
BICF2G63064595	28	40770725	A	G	KNDC1	0.00426797
BICF2P217954	32	9686857	G	A	MAPK10	0.00430984
BICF2P735412	4	8648974	A	G	CAPN9	0.00432368
BICF2P368665	4	8683632	T	A	AGT	0.00432368
TIGRP2P6549_rs9255550	1	65884205	A	C	RSPO3	0.00434692
BICF2P295505	1	65900327	G	A	RSPO3	0.00434692
BICF2S22954271	2	77077765	A	C	LOC106558292	0.00435959
BICF2G630508871	24	12649832	G	A	PAK7	0.00437169
BICF2G630508813	24	12685733	G	A	LAMP5	0.00437169
BICF2S2371399	14	32597145	G	A	HDAC9	0.00446149
BICF2P261639	14	32607813	C	A	HDAC9	0.00446149
BICF2S23322886	14	32626399	T	A	HDAC9	0.00446149
BICF2P297640	14	32635303	A	G	HDAC9	0.00446149
BICF2S23521192	14	32669284	A	G	HDAC9	0.00446149
BICF2G630526637	14	32874432	A	T	HDAC9	0.00446149
BICF2G630526642	14	32884821	A	C	HDAC9	0.00446149
BICF2G630526658	14	32920691	A	G	HDAC9	0.00446149
BICF2P358026	14	32965648	G	A	HDAC9	0.00446149
BICF2G630526852	14	33133200	A	G	HDAC9	0.00446149
BICF2G630526952	14	33183066	G	A	HDAC9	0.00446149
BICF2P948046	10	27268975	G	A	CYTH4	0.00448736
TIGRP2P207535_rs8931304	15	62583116	C	A	SPOCK3	0.004489
BICF2G630585822	6	30168217	G	A	CPPED1	0.0044943
BICF2S22919529	6	30220520	A	G	CPPED1	0.0044943
BICF2G630585768	6	30224195	A	G	CPPED1	0.0044943
BICF2G630585754	6	30240910	G	A	CPPED1	0.0044943
BICF2S23512763	6	30431863	A	G	SNX29	0.0044943
BICF2P932616	6	30488752	A	G	SNX29	0.0044943
BICF2S23634149	7	45220655	A	G	EPG5	0.00457171
BICF2P1231613	7	45241509	G	A	EPG5	0.00457171
BICF2P1420566	7	45243004	A	G	EPG5	0.00457171
BICF2G630183160	5	33145502	C	A	KRBA2	0.00458053
BICF2P440850	1	70201861	G	A	AAED1	0.0045915
chr01_73207191	1	70208487	A	G	AAED1	0.0045915
BICF2S23014817	35	22631319	G	A	KIAA0319	0.00459988
BICF2P154302	2	44255035	A	G	GPBP1	0.00463032
BICF2P84169	2	44287459	A	G	GPBP1	0.00463032
chr02_47304782	2	44303199	A	C	GPBP1	0.00463032
BICF2S23318068	7	58033759	A	G	LOC102154138	0.00463432
BICF2G630167126	4	35578887	G	A	MCC	0.00469104
BICF2G630167379	4	35810725	A	G	LOC102155911	0.00469104
BICF2G630167403	4	35851308	G	A	FAM193B	0.00469104
BICF2G630167404	4	35853090	A	C	DDX41	0.00469104
BICF2S23210635	8	69288116	G	A	MIR496	0.00474937
BICF2S22918656	16	2833548	G	A	CNTNAP2	0.00481129
BICF2S24318239	16	2916625	A	G	CNTNAP2	0.00481129
BICF2S22940560	16	2923462	G	A	CNTNAP2	0.00481129
BICF2P882324	16	2962512	G	A	CNTNAP2	0.00481129
BICF2S23416078	16	2992336	A	C	CNTNAP2	0.00481129
BICF2S2455049	16	3025393	T	A	CNTNAP2	0.00481129
BICF2G63032105	5	26352565	G	A	GRIA4	0.00483286
BICF2S23241306	5	26367829	A	C	GRIA4	0.00483286
BICF2P1112770	2	45855566	G	C	PDE4D	0.00485762
BICF2P1077224	2	45892371	A	G	PDE4D	0.00485762
TIGRP2P81425_rs9204625	6	32554935	G	A	GRIN2A	0.00489193
BICF2P989091	10	27761346	G	A	CACNG2	0.00491195
BICF2P781865	10	27774851	A	G	CACNG2	0.00491195
BICF2S23732372	24	11356107	G	A	LOC106557729	0.00492108
BICF2P993316	19	37835129	G	A	MAP3K19	0.00493934
BICF2P309730	18	23539075	A	G	SEMA3A	0.00497169
BICF2P91832	1	3274017	C	A	C1H18orf65	0.00505328
BICF2P91832	1	3274017	C	A	ZNF516	0.00505328
BICF2P856401	4	15817869	A	G	LOC106558700	0.00507527
BICF2P865552	22	49410121	A	G	UBAC2	0.00509608
BICF2P624338	22	49417539	G	A	UBAC2	0.00509608
TIGRP2P55281_rs8884009	3	85323180	G	A	CCDC149	0.00511009
BICF2P895606	1	53861116	A	G	PDE10A	0.00511551
BICF2S23012827	1	53879043	G	A	PDE10A	0.00511551
BICF2P1011492	1	53882340	G	A	PDE10A	0.00511551
BICF2S23619842	1	53899555	A	G	PDE10A	0.00511551
BICF2P392148	1	53909387	G	A	PDE10A	0.00511551
BICF2S23123952	1	53916165	C	A	PDE10A	0.00511551
BICF2P1426061	1	53921646	A	G	PDE10A	0.00511551
BICF2G630185243	5	37434321	A	G	HS3ST3A1	0.00512431
chr04_11634516	4	8634779	A	G	CAPN9	0.00513293
BICF2P615720	14	30025642	A	C	AGMO	0.00517571
BICF2P352133	14	30033796	A	G	AGMO	0.00517571
BICF2S23435503	18	34578060	G	A	TCP11L1	0.00518452
TIGRP2P249291_rs8800682	18	34580858	A	G	TCP11L1	0.00518452
BICF2P1110281	18	34595997	C	A	TCP11L1	0.00518452
BICF2P1110279	18	34597742	G	A	TCP11L1	0.00518452
BICF2G630509439	24	11889015	G	A	MKKS	0.0052257
BICF2G630509422	24	11904672	A	G	MKKS	0.0052257
BICF2G630509420	24	11907423	A	G	MKKS	0.0052257
TIGRP2P352930_rs9195282	27	28148913	G	A	LOC102157247	0.00523922
chr01_71847000	1	68848260	G	A	TMEM200A	0.0052958
BICF2G630509259	24	12142286	A	G	LOC106557702	0.00530993
BICF2G630509253	24	12153104	A	C	LOC106557702	0.00530993
BICF2G630509102	24	12274444	G	A	LOC102153931	0.00530993
BICF2G630509092	24	12280509	C	A	LOC102153931	0.00530993
BICF2G630509074	24	12287304	C	A	LOC102153931	0.00530993
BICF2G630508951	24	12529401	G	A	PAK7	0.00530993
BICF2P926397	24	12585926	G	A	PAK7	0.00530993
TIGRP2P57805_rs8807437	4	8624665	C	A	CAPN9	0.00533793
BICF2P1072889	4	8637787	G	A	CAPN9	0.00533793
BICF2S23521294	11	74222276	A	G	LOC102154209	0.00536184
BICF2G630358738	3	88565011	A	G	KCNIP4	0.00543831
BICF2G630358788	3	88580340	A	G	KCNIP4	0.00543831
BICF2G630358827	3	88607658	A	G	KCNIP4	0.00543831
BICF2P528180	3	88644972	G	A	KCNIP4	0.00543831
BICF2P1141218	3	88661601	A	G	KCNIP4	0.00543831
BICF2P1282453	3	88667582	G	A	KCNIP4	0.00543831
BICF2P235747	3	88685477	G	A	KCNIP4	0.00543831
TIGRP2P56000_rs8602529	3	88722876	C	A	KCNIP4	0.00543831
BICF2S23612214	29	27718128	A	G	LOC102156848	0.00545233
BICF2G63032193	5	26420292	G	A	GRIA4	0.00546483
BICF2P1330820	21	38923030	G	A	SOX6	0.00550187
BICF2P631337	24	12839443	G	A	PLCB4	0.00552349
TIGRP2P311490_rs8968356	24	12900469	A	G	PLCB4	0.00552349
BICF2P1266054	6	26892851	G	A	XYLT1	0.0055365
BICF2P1267221	20	45512849	G	A	MYO9B	0.00559042
BICF2P1267221	20	45512849	G	A	USE1	0.00559042
BICF2P566803	20	45699470	G	A	CPAMD8	0.00559042
BICF2P436561	20	45703823	A	G	CPAMD8	0.00559042
BICF2S23712645	20	45760626	G	A	SIN3B	0.00559042
chr18_58358497	18	55359851	G	A	SLC15A3	0.00566221
TIGRP2P110546_rs9134284	8	24512724	A	C	MDGA2	0.00576264
BICF2S23650671	32	9832486	G	A	MAPK10	0.00584419
TIGRP2P1231_rs8713921	1	33192141	A	G	LOC102157053	0.0058574
TIGRP2P1243_rs9166294	1	33240855	A	G	LOC102157053	0.0058574
BICF2G630202810	17	48292686	G	A	HK2	0.00585873
BICF2G630202782	17	48305245	A	G	HK2	0.00585873
BICF2G630202774	17	48309386	G	A	HK2	0.00585873
BICF2G630202762	17	48315703	G	A	HK2	0.00585873
BICF2G630202740	17	48328341	G	A	HK2	0.00585873
chr17_51655783	17	48656974	G	A	CCDC142	0.00585873
chr17_51655783	17	48656974	G	A	TTC31	0.00585873
BICF2P610459	17	48657108	G	A	CCDC142	0.00585873
BICF2P610459	17	48657108	G	A	TTC31	0.00585873
BICF2G63064510	28	40799991	A	G	KNDC1	0.00597524
BICF2S23454462	16	2470546	A	C	CNTNAP2	0.00597735
BICF2S22918305	16	2513770	A	G	CNTNAP2	0.00597735
BICF2S22917867	16	2539698	A	G	CNTNAP2	0.00597735
BICF2S23526799	16	2548875	A	G	CNTNAP2	0.00597735
BICF2S2314206	16	2563415	G	A	CNTNAP2	0.00597735
BICF2S2346167	16	2566744	G	A	CNTNAP2	0.00597735
BICF2S2347316	16	2568732	G	C	CNTNAP2	0.00597735
BICF2S23053499	16	2608465	G	A	CNTNAP2	0.00597735
BICF2S22913477	16	2663897	A	G	CNTNAP2	0.00597735
BICF2S22913614	16	2667733	G	A	CNTNAP2	0.00597735
BICF2S22928802	16	2680173	G	A	CNTNAP2	0.00597735
BICF2S23338739	16	2688875	A	G	CNTNAP2	0.00597735
BICF2P1077837	16	2690812	G	A	CNTNAP2	0.00597735
BICF2P662262	16	2707056	G	A	CNTNAP2	0.00597735
BICF2P449576	16	2714988	A	G	CNTNAP2	0.00597735
BICF2S23318469	16	2724861	A	G	CNTNAP2	0.00597735
G897f58S321	16	2802958	A	G	CNTNAP2	0.00597735
G897f63S239	16	2806085	G	A	CNTNAP2	0.00597735
BICF2S23249335	1	58946192	G	A	FAM184A	0.00599251
BICF2P786970	15	42494410	G	A	TDG	0.00607096
TIGRP2P271979_rs8544396	20	17876756	G	A	CNTN3	0.00614386
BICF2S23656007	16	7950687	G	A	TMEM178B	0.00615715
BICF2G630630417	29	31082741	A	G	RALYL	0.00620016
BICF2P229173	7	44063958	G	A	LOC102156787	0.0062781
BICF2P1433384	7	44072123	G	A	LOC102156787	0.0062781
BICF2S2361791	7	44081307	A	G	LOC102156787	0.0062781
BICF2P1421879	7	44620011	A	G	ST8SIA5	0.0062781
BICF2P984680	7	44622885	G	A	ST8SIA5	0.0062781
BICF2P729337	7	44680201	A	G	LOXHD1	0.0062781
BICF2P1195670	7	44692155	A	C	LOXHD1	0.0062781
TIGRP2P395808_rs8774520	34	18996003	A	G	DGKG	0.00634412
BICF2P282676	4	55895357	G	A	GRIA1	0.00635808
BICF2P1242374	4	55936643	G	A	GRIA1	0.00635808
BICF2P1287384	4	55951704	G	A	GRIA1	0.00635808
BICF2P974494	4	55957490	A	G	GRIA1	0.00635808
TIGRP2P311319_rs9246586	24	12003981	A	G	SNAP25	0.00642763
BICF2G630509328	24	12012170	C	A	SNAP25	0.00642763
TIGRP2P311329_rs8769510	24	12047535	A	G	SNAP25	0.00642763
BICF2P1035929	24	12047620	C	G	SNAP25	0.00642763
BICF2G630509297	24	12063419	A	G	SNAP25	0.00642763
TIGRP2P311339_rs8765686	24	12086740	A	C	LOC106557702	0.00642763
BICF2P1324910	24	12096902	A	G	LOC106557702	0.00642763
TIGRP2P311351_rs8907281	24	12108087	A	G	LOC106557702	0.00642763
chr10_30385537	10	27386446	A	G	IL2RB	0.00643502
chr10_30464558	10	27465476	G	A	MPST	0.00643502
BICF2P901008	10	27484198	G	A	TST	0.00643502
BICF2P1128018	24	11687550	G	A	JAG1	0.00648353
BICF2G630509444	24	11882935	A	G	SLX4IP	0.00648353
BICF2S22945664	30	30232527	G	A	MEGF11	0.00649356
BICF2S23418998	30	30275932	A	G	MEGF11	0.00649356
TIGRP2P371431_rs9130240	30	30390328	G	A	MEGF11	0.00649356
BICF2G630509671	24	11481398	A	C	LOC106557728	0.00652404
TIGRP2P322852_rs8837482	24	47439419	A	G	SAMD10	0.00655852
BICF2P806129	27	37183751	A	G	DPPA3	0.00659535
BICF2G630102902	25	35799148	G	A	LOC102154197	0.00659835
BICF2G630102902	25	35799148	G	A	LOC102154345	0.00659835
BICF2G630102918	25	35806577	A	G	LOC102154197	0.00659835
BICF2G630102918	25	35806577	A	G	LOC102154298	0.00659835
BICF2P842454	1	58072362	A	G	SLC35F1	0.00661109
BICF2P1346060	1	58083547	G	A	SLC35F1	0.00661109
TIGRP2P4962_rs9134723	1	58328887	A	G	SLC35F1	0.00661109
BICF2P640496	1	58716603	A	G	LOC102156314	0.00661109
BICF2P729619	1	58767506	G	A	MCM9	0.00661109
chr01_61767182	1	58768319	A	G	MCM9	0.00661109
BICF2P350157	1	58786242	G	A	MCM9	0.00661109
BICF2P941888	1	58816263	A	G	MCM9	0.00661109
BICF2P752644	1	58820361	A	G	ASF1A	0.00661109
BICF2P752644	1	58820361	A	G	MCM9	0.00661109
BICF2S23725185	1	58828661	G	A	ASF1A	0.00661109
BICF2S23725185	1	58828661	G	A	MCM9	0.00661109
BICF2P859508	1	58851317	G	A	MCM9	0.00661109
BICF2S22955795	4	55056990	A	G	LOC106558729	0.00663574
BICF2P327758	4	55099844	A	G	LOC106558729	0.00663574
BICF2P1267161	2	65218035	G	A	HEATR3	0.0066805
BICF2G630313941	22	620685	G	A	INTS6	0.00674516
BICF2G630774523	35	11563115	G	A	HIVEP1	0.0067635
BICF2S23437886	35	11580487	A	C	HIVEP1	0.0067635
BICF2S23626690	19	37850594	G	A	MAP3K19	0.00682637
BICF2P850771	3	56447386	G	A	TMC3	0.00684059
BICF2G630358640	3	88488290	G	C	KCNIP4	0.00686249
BICF2P787552	14	29865247	C	A	AGMO	0.00690503
BICF2P947330	14	29949645	G	A	AGMO	0.00690503
BICF2S23321363	18	55317579	A	G	CD6	0.00695762
BICF2P207269	23	28765347	A	G	CPNE4	0.00695895
BICF2P717826	18	48060790	G	A	PPFIA1	0.00703685
BICF2S23537832	4	22796497	A	G	ASCC1	0.00704303
BICF2S22929058	35	22335982	A	C	DCDC2	0.00706639
BICF2P118570	35	22380306	A	T	DCDC2	0.00706639
TIGRP2P409444_rs8611868	35	22389959	G	A	DCDC2	0.00706639
BICF2S23340261	8	69207257	G	A	LOC102152259	0.00707395
BICF2P115455	8	69224804	G	A	LOC102152259	0.00707395
BICF2P156565	8	69257061	G	A	MIR323	0.00707395
BICF2P156565	8	69257061	G	A	MIR329A	0.00707395
BICF2P156565	8	69257061	G	A	MIR329B	0.00707395
BICF2P156565	8	69257061	G	A	MIR380	0.00707395
BICF2P156565	8	69257061	G	A	MIR758	0.00707395
BICF2G630173810	4	79185344	G	A	CDH9	0.0070979
BICF2G630173830	4	79194773	G	A	CDH9	0.0070979
BICF2G630173884	4	79220777	A	T	CDH9	0.0070979
BICF2G630600437	32	5092998	G	A	C32H4orf22	0.00717947
BICF2S23052350	32	5113764	G	A	C32H4orf22	0.00717947
BICF2S2347352	32	5121589	A	G	C32H4orf22	0.00717947
TIGRP2P108140_rs9143573	8	15537605	G	A	SLC25A21	0.00719098
BICF2P212525	34	18382146	G	A	IGF2BP2	0.00722849
BICF2P785642	1	58848954	G	A	MCM9	0.00725791
BICF2G630367095	23	46791052	G	A	MBNL1	0.00726193
BICF2P378975	3	52048748	A	G	HAPLN3	0.00747631
BICF2P1203737	4	23311017	A	G	MCU	0.00748432
TIGRP2P97007_rs9145699	7	43450138	G	A	S100A16	0.00749256
BICF2P704149	7	43472374	A	C	S100A2	0.00749256
chr07_46578048	7	43579177	G	A	LOC100682873	0.00749256
BICF2P1386470	4	21146513	A	G	PPA1	0.00750706
BICF2P620494	4	21163281	A	G	PPA1	0.00750706
BICF2S2303825	35	22853770	A	T	FAM65B	0.00752226
BICF2G630779057	35	22858764	G	A	FAM65B	0.00752226
BICF2P204908	4	24277863	A	G	CAMK2G	0.00753658
chr09_58592529	9	55594439	G	A	FPGS	0.00755066
BICF2S23248648	17	63475649	T	A	KCND3	0.00757117
BICF2G630703694	3	17265114	A	G	LOC106558568	0.00766013
BICF2S23319191	15	58242122	C	A	FSTL5	0.00767745
BICF2P111502	26	14849365	T	A	LOC106557838	0.00780494
BICF2P109529	24	41967647	G	A	LOC102156496	0.00788111
BICF2P201487	21	42438397	G	A	PRMT3	0.00791181
BICF2S23748740	22	43290625	A	G	GPC5	0.00795923
BICF2P1078519	22	43403803	G	A	GPC5	0.00795923
BICF2P1077665	22	43423141	A	G	GPC5	0.00795923
BICF2P500859	38	20450264	A	G	LOC609484	0.00796293
BICF2P487224	3	52006618	G	A	ACAN	0.00804856
BICF2G630167405	4	35857547	A	G	DDX41	0.00806687
BICF2P966059	4	35870792	G	A	DOK3	0.00806687
BICF2P1229063	35	20339129	A	G	LOC102151579	0.00808312
BICF2P1199134	3	53607371	G	A	CRTC3	0.00809598
BICF2P735402	21	44162440	A	G	LOC102153391	0.00810198
BICF2G630182288	5	30663102	G	A	SLC13A5	0.00816043
BICF2G630508120	24	13374309	G	A	PLCB1	0.00820592
BICF2S23744906	24	13378849	G	A	PLCB1	0.00820592
BICF2P1148695	6	62730367	C	A	C6H1orf52	0.00826092
BICF2G630525593	14	29596169	A	G	DGKB	0.00835061
BICF2G630507700	24	13808165	C	A	PLCB1	0.00839384
BICF2G630525310	14	29297951	G	A	DGKB	0.00845824
BICF2P828534	14	29531418	G	A	DGKB	0.00845824
BICF2P195205	14	29931565	G	A	AGMO	0.00845824
BICF2G630430780	15	43812241	A	G	ABCE1	0.00846207
BICF2G630430774	15	43817906	G	A	OTUD4	0.00846207
BICF2P420646	8	12707265	A	G	NPAS3	0.00846704
BICF2P415853	8	12720770	C	A	NPAS3	0.00846704
BICF2S2302585	8	12734614	G	A	NPAS3	0.00846704
BICF2P761085	8	12783856	C	A	NPAS3	0.00846704
BICF2P509668	18	55466502	A	G	MS4A15	0.00847078
BICF2P1276202	18	55563838	G	A	LOC100685728	0.00847078
BICF2P1025903	28	40715077	A	G	LOC102153476	0.00847406
BICF2P1218308	19	50226474	A	G	MBD5	0.00848675
BICF2G630689221	18	54528348	A	G	RAB3IL1	0.00851224
BICF2S23520428	3	88478516	A	G	KCNIP4	0.00856983
BICF2P230349	1	57771837	A	G	DCBLD1	0.00859319
BICF2S22918213	1	58338091	G	C	SLC35F1	0.00859319
BICF2P1194006	1	58561006	G	A	CEP85L	0.00859319
BICF2S23746746	17	3774617	T	A	LOC102157347	0.00859319
BICF2P276785	17	3778714	A	G	LOC102157347	0.00859319
BICF2P1320169	17	3787900	A	G	LOC102157347	0.00859319
BICF2P866771	17	3801584	G	A	LOC102157347	0.00859319
BICF2S23425627	17	3815604	G	A	LOC102157347	0.00859319
BICF2P1109613	17	3827982	C	A	LOC102157347	0.00859319
BICF2G630508345	24	13122579	A	G	PLCB4	0.00862125
BICF2S23046968	15	42567175	G	A	HCFC2	0.00865114
BICF2S23512737	20	17884505	A	G	CNTN3	0.00865371
BICF2P1445115	20	17917934	A	G	CNTN3	0.00865371
BICF2P1105256	20	17942013	A	G	CNTN3	0.00865371
BICF2P1106501	1	39801519	A	C	UST	0.00868499
BICF2P1054650	1	39818065	G	A	UST	0.00868499
BICF2G630723619	1	39879732	A	G	UST	0.00868499
BICF2G630311181	11	73827661	A	G	FBXW2	0.00868829
BICF2G630311204	11	73840383	A	G	FBXW2	0.00868829
BICF2P114289	15	42578099	A	C	HCFC2	0.00869406
TIGRP2P201740_rs9022697	15	42588772	G	A	HCFC2	0.00869406
BICF2S23152922	15	42615905	G	A	NFYB	0.00869406
BICF2G630431529	15	42654508	G	A	NFYB	0.00869406
BICF2P490025	21	42136766	A	G	NAV2	0.00874066
BICF2G630719555	1	34528934	A	G	HIVEP2	0.0087499
BICF2S23442667	14	50619039	A	G	IMMP2L	0.00878035
BICF2P1132593	14	50680255	G	A	IMMP2L	0.00878035
BICF2P850549	14	50833520	G	A	IMMP2L	0.00878035
BICF2S23443424	14	50854416	G	A	IMMP2L	0.00878035
chr15_45581700	15	42583140	G	A	HCFC2	0.00880908
BICF2P1290733	1	53622764	C	A	PDE10A	0.00883621
BICF2S23027576	4	55348380	G	A	GALNT10	0.00895677
G306f43S157	4	55379131	A	G	GALNT10	0.00895677
BICF2S2303898	4	55403006	G	A	GALNT10	0.00895677
BICF2P528992	6	36860120	A	G	CDIP1	0.00897022
BICF2P927925	6	36864590	A	G	CDIP1	0.00897022
BICF2P1443038	6	36875999	G	A	CDIP1	0.00897022
chr06_39877961	6	36879076	A	C	CDIP1	0.00897022
BICF2P1230693	6	36879846	A	G	CDIP1	0.00897022
BICF2P972810	6	36902263	G	A	HMOX2	0.00897022
BICF2P112035	4	25246123	A	C	KAT6B	0.00898394
BICF2P1205031	4	25260933	A	G	KAT6B	0.00898394
BICF2P612384	4	25291111	C	A	KAT6B	0.00898394
TIGRP2P206169_rs8607111	15	58167121	G	A	FSTL5	0.00900563
BICF2P797124	21	11375215	A	G	GRM5	0.00900778
BICF2S23012558	2	50491615	A	G	RGS7BP	0.00904009
BICF2P621426	2	51288427	G	A	CENPK	0.00904009
BICF2P1305038	2	51313455	A	G	PPWD1	0.00904009
BICF2P1045741	2	51330202	A	G	TRIM23	0.00904009
BICF2P553908	2	51391991	A	G	TRAPPC13	0.00904009
BICF2P792224	2	51399704	A	G	TRAPPC13	0.00904009
BICF2P1203397	2	51431476	A	G	SGTB	0.00904009
BICF2P1186317	2	51434681	A	G	SGTB	0.00904009
BICF2S2321830	16	20522989	A	G	PTPRN2	0.00905092
BICF2S2433944	16	20531484	G	A	PTPRN2	0.00905092
BICF2G630375709	23	29297614	A	G	ACPP	0.00905461
BICF2P491185	1	88911367	G	A	PGM5	0.00907254
BICF2G630431558	15	42639286	G	A	NFYB	0.00914372
BICF2G630431538	15	42648497	G	A	NFYB	0.00914372
BICF2S2292439	16	416768	G	A	TNS3	0.00919219
BICF2S23628365	16	1945200	G	A	EZH2	0.00919219
BICF2S23656638	16	1957995	A	G	EZH2	0.00919219
BICF2S23042991	16	1987270	G	A	EZH2	0.00919219
BICF2P1400540	16	2004727	A	G	CUL1	0.00919219
BICF2S23218126	16	2054075	A	G	CUL1	0.00919219
BICF2P1395349	16	2262752	A	G	CNTNAP2	0.00919219
BICF2P1218575	16	2381589	A	G	CNTNAP2	0.00919219
BICF2P665668	24	42347409	C	A	SPO11	0.00920744
BICF2S23752774	4	51187876	G	A	IL12B	0.00920944
BICF2S23426078	4	51192987	A	G	IL12B	0.00920944
BICF2P498764	4	51448063	A	G	EBF1	0.00920944
BICF2P662366	4	56056873	G	A	GRIA1	0.00929211
BICF2S23416577	4	40892519	A	T	RANBP17	0.0093036
BICF2S23022069	18	55336329	A	G	CD6	0.00935092
BICF2P1000373	4	24674362	A	G	ADK	0.00935868
BICF2P260465	4	24737733	A	G	ADK	0.00935868
BICF2P1394769	4	24748942	A	G	ADK	0.00935868
BICF2P197307	4	24774433	T	A	ADK	0.00935868
BICF2G630496311	24	42950428	G	A	LOC100688873	0.00944493
BICF2P1142650	10	45908648	G	A	THADA	0.00949768
BICF2P1142649	10	45909256	A	G	THADA	0.00949768
BICF2P518852	34	18281892	G	A	LIPH	0.00950595
BICF2P1028367	4	15876919	A	G	LOC106558700	0.00951767
BICF2P1016928	4	15908567	G	A	LOC106558700	0.00951767
BICF2G63047509	19	26273706	G	A	CNTNAP5	0.00951929
BICF2G63047540	19	26285734	A	G	CNTNAP5	0.00951929
TIGRP2P97347_rs9158255	7	45018560	G	A	C7H18orf25	0.00952315
TIGRP2P97362_rs8780830	7	45054084	A	C	C7H18orf25	0.00952315
BICF2P1015452	7	45055838	A	C	C7H18orf25	0.00952315
BICF2P572097	7	45069210	G	A	C7H18orf25	0.00952315
chr25_42683524	25	39684408	A	G	IRS1	0.00953652
BICF2G630429248	15	45954465	A	G	TMEM184C	0.00957165
BICF2S23314489	15	45999229	A	G	PRMT9	0.00957165
BICF2G630429210	15	46001850	G	A	PRMT9	0.00957165
BICF2P456721	15	46018869	T	A	PRMT9	0.00957165
BICF2G630428848	15	46469730	G	A	NR3C2	0.00957165
BICF2G630428842	15	46473069	G	A	NR3C2	0.00957165
BICF2S244693	15	46486333	G	A	NR3C2	0.00957165
BICF2P54400	4	24565947	G	A	ADK	0.00957713
BICF2P977521	4	24577435	G	A	ADK	0.00957713
BICF2P571455	4	24595128	A	G	ADK	0.00957713
BICF2S23653950	4	24608898	G	A	ADK	0.00957713
BICF2P648528	4	24638736	G	A	ADK	0.00957713
BICF2S23035854	4	24652056	A	G	ADK	0.00957713
BICF2P832632	4	24654470	G	A	ADK	0.00957713
BICF2P585943	4	24786494	G	A	ADK	0.00957713
BICF2S23723883	4	24799648	A	G	ADK	0.00957713
BICF2P810535	4	24805015	C	A	ADK	0.00957713
BICF2P706754	4	24863248	A	G	ADK	0.00957713
BICF2P190754	4	24922260	G	C	ADK	0.00957713
BICF2P991970	4	25218104	A	G	KAT6B	0.00959877
TIGRP2P275595_rs9110517	20	51625949	G	A	LOC484982	0.00964539
BICF2G630703457	3	16884614	C	A	LOC102151432	0.00965464
BICF2P1351819	15	49493738	C	A	FAM160A1	0.00968153
BICF2S2393021	7	45275108	G	C	EPG5	0.00973602
TIGRP2P97427_rs8967229	7	45307096	C	A	EPG5	0.00973602
BICF2G630508079	24	13398775	A	G	PLCB1	0.00974977
BICF2G630508033	24	13454466	A	G	PLCB1	0.00974977
BICF2G630507972	24	13497166	G	A	PLCB1	0.00974977
BICF2G630667758	10	11779073	A	G	MYRFL	0.00979132
BICF2P829123	35	10957857	G	A	NEDD9	0.00979786
BICF2G630615207	13	22433996	A	G	TMEM65	0.00980936
BICF2G630655544	21	11044875	G	A	GRM5	0.00981867
BICF2G630239650	5	69941216	C	A	HSD17B2	0.00990852
chr02_79410574	2	76409734	G	C	LACTBL1	0.00993867
BICF2S23035901	19	8713536	G	A	PCDH10	0.00998721
BICF2S23454092	32	25644114	G	A	LOC102155275	0.0100083
BICF2G630655494	21	11056641	G	A	GRM5	0.0100248
BICF2S23746000	21	11074327	G	A	GRM5	0.0100248
BICF2S23541470	21	11080478	C	A	GRM5	0.0100248
BICF2G630525426	14	29361122	A	G	DGKB	0.0100568
BICF2P787922	15	42459125	G	A	HSP90B1	0.0100878
BICF2P1324454	1	48045476	A	C	TMEM181	0.0101303
BICF2P1324444	1	48048087	G	A	TMEM181	0.0101303
BICF2S23660076	1	48057789	C	A	TMEM181	0.0101303
BICF2G630700411	18	32933554	G	A	LOC102153255	0.0101311
BICF2G630700364	18	32972835	A	C	PDHX	0.0101311
BICF2P512302	8	43150663	G	A	GALNT16	0.0101697
BICF2S2333447	10	13160454	A	G	ZFC3H1	0.0101754
BICF2P841927	27	28134724	A	G	LOC102157247	0.0101907
BICF2S23659555	27	28157449	G	A	LOC102157247	0.0101907
BICF2S23713499	5	28811374	A	G	MMP13	0.0102135
BICF2G630363579	23	49956556	A	G	KCNAB1	0.0102331
BICF2G630363577	23	49956637	A	G	KCNAB1	0.0102331
BICF2P560868	36	14323840	G	A	PPIG	0.0103368
BICF2G630526699	14	32982927	T	A	HDAC9	0.0103645
TIGRP2P285985_rs9030535	21	41510542	G	A	NAV2	0.0104034
BICF2S2444824	21	41514982	C	A	NAV2	0.0104034
BICF2G630239243	5	70471558	A	G	LOC102154784	0.010458
BICF2S22928326	10	12794771	A	G	TSPAN8	0.0105694
BICF2S22926474	10	13010972	C	A	LGR5	0.0105694
TIGRP2P28997_rs9003848	2	68314856	G	A	AZIN2	0.0105755
BICF2P927760	2	68318932	A	G	AZIN2	0.0105755
BICF2P187125	35	10881525	G	A	NEDD9	0.0105896
BICF2G630753745	36	30153478	G	A	GULP1	0.0106177
BICF2P686804	22	43777891	A	G	GPC5	0.0106646
BICF2P537881	2	63027040	A	G	TOX3	0.0106729
BICF2P856871	4	57658764	A	T	SPARC	0.0107299
BICF2P122076	4	57671819	A	G	SPARC	0.0107299
BICF2P831982	1	92883489	A	G	GLIS3	0.0107375
BICF2P151855	11	38215810	A	G	ADAMTSL1	0.0107902
BICF2P37053	11	38227675	A	G	ADAMTSL1	0.0107902
BICF2P585269	27	17594403	A	G	IPO8	0.0107902
TIGRP2P74233_rs9050710	5	71006925	G	A	CDYL2	0.0108606
BICF2P430577	5	71015334	A	G	CDYL2	0.0108606
BICF2P934785	5	71075636	G	A	CDYL2	0.0108606
BICF2P945138	5	71079537	A	C	CDYL2	0.0108606
BICF2P689886	32	11998615	G	A	FAM13A	0.0109308
BICF2P765594	15	62514630	A	G	SPOCK3	0.010987
BICF2P1295405	17	1911686	A	G	TSSC1	0.0109924
BICF2G630557687	7	35030982	C	A	LOC106559040	0.0110168
BICF2G630364259	23	49401054	T	A	PLCH1	0.0110168
BICF2S23711182	17	1873755	A	G	TSSC1	0.0110645
BICF2P1137207	17	1883263	G	A	TSSC1	0.0110645
BICF2S22926228	17	1898225	G	A	TSSC1	0.0110645
BICF2S22921923	17	1939303	G	A	TSSC1	0.0110645
BICF2P552509	17	1948207	G	A	TSSC1	0.0110645
BICF2P366462	17	1958951	A	G	TSSC1	0.0110645
BICF2P252866	17	1961135	C	A	TSSC1	0.0110645
BICF2P765719	17	1976032	G	A	TSSC1	0.0110645
BICF2P1340043	17	1982553	A	G	TSSC1	0.0110645
BICF2P1212456	17	2102415	A	G	LOC102156680	0.0110645
BICF2P144309	17	2168388	G	A	COLEC11	0.0110645
chr17_5173777	17	2174038	A	G	COLEC11	0.0110645
BICF2P170498	17	2192626	A	G	ALLC	0.0110645
BICF2P692173	17	2263657	A	G	DCDC2C	0.0110645
BICF2P213377	17	2273190	G	A	DCDC2C	0.0110645
BICF2P1025811	17	2281218	A	G	DCDC2C	0.0110645
BICF2P1228934	17	2293317	A	G	DCDC2C	0.0110645
BICF2S23547257	18	32623668	A	G	SLC1A2	0.0110729
BICF2P392715	4	55985723	G	A	GRIA1	0.0112563
BICF2P359893	4	55991697	A	G	GRIA1	0.0112563
BICF2S2328876	4	55991923	A	G	GRIA1	0.0112563
BICF2P1175312	4	56028092	A	G	GRIA1	0.0112563
TIGRP2P12661_rs9242229	1	89323556	G	A	DOCK8	0.011257
BICF2P5681	4	24678446	G	A	ADK	0.0112818
BICF2G63040429	19	17188878	A	G	SPATA5	0.0113489
BICF2G63040727	19	17799446	G	A	ADAD1	0.0113489
BICF2G630723526	1	39770137	G	A	UST	0.0113616
BICF2P810559	1	39773277	G	A	UST	0.0113616
BICF2P1092832	4	21155041	A	C	PPA1	0.0114284
BICF2P470978	4	21182788	G	A	PPA1	0.0114284
BICF2P901598	34	18868318	G	A	DGKG	0.0114335
BICF2P901598	34	18868318	G	A	LOC106558211	0.0114335
TIGRP2P395774_rs9083715	34	18888133	A	G	DGKG	0.0114335
TIGRP2P395774_rs9083715	34	18888133	A	G	LOC106558211	0.0114335
BICF2P1117753	1	34961053	A	C	ADAT2	0.0114763
BICF2G630719866	1	34966808	G	C	ADAT2	0.0114763
BICF2G630719881	1	34979156	G	A	ADAT2	0.0114763
BICF2G630105207	25	43592529	G	A	PDE6D	0.0115121
BICF2G630105221	25	43614809	G	A	PDE6D	0.0115121
BICF2G630105236	25	43625207	A	T	PDE6D	0.0115121
BICF2P132729	24	47587104	A	T	MYT1	0.0115194
BICF2S23341279	24	47629714	G	A	MYT1	0.0115194
BICF2P894003	24	47651928	A	G	PCMTD2	0.0115194
chr07_48389200	7	45390392	G	A	SLC14A1	0.0115232
BICF2S23754766	7	45404070	A	G	SLC14A1	0.0115232
BICF2G630239383	5	70254264	A	C	CMIP	0.0115411
BICF2P98698	5	70260290	G	A	CMIP	0.0115411
BICF2G630239334	5	70273090	A	G	CMIP	0.0115411
BICF2P747263	5	70296073	G	A	CMIP	0.0115411
BICF2G630239311	5	70327727	A	G	CMIP	0.0115411
BICF2G630232945	20	20519957	A	G	FOXP1	0.0115756
BICF2G630232957	20	20527815	A	G	FOXP1	0.0115756
BICF2S2339957	20	20561893	G	A	FOXP1	0.0115756
BICF2G630232997	20	20576138	C	A	FOXP1	0.0115756
BICF2G630233026	20	20595743	G	A	FOXP1	0.0115756
BICF2G630233041	20	20606862	G	A	FOXP1	0.0115756
BICF2G630233055	20	20621222	G	A	FOXP1	0.0115756
BICF2P1339703	7	75783705	G	A	RAB31	0.0116061
BICF2P1396246	5	33823740	A	G	NTN1	0.0116768
BICF2G630376238	23	28736301	G	A	CPNE4	0.0116981
BICF2G630376198	23	28753313	A	C	CPNE4	0.0116981
BICF2P156291	22	42955706	G	A	GPC5	0.0116997
BICF2P713033	22	42966526	A	G	GPC5	0.0116997
BICF2G630614028	13	21258860	G	A	ZHX2	0.0117001
BICF2P1160690	4	41187929	G	A	GABRP	0.0117062
BICF2P1309800	30	8721962	A	C	MGA	0.0117148
BICF2P379726	30	8758239	A	C	MGA	0.0117148
BICF2P649430	30	8768647	G	A	MGA	0.0117148
BICF2G630410220	30	8830546	G	A	MAPKBP1	0.0117148
BICF2P475383	30	8840746	G	A	MAPKBP1	0.0117148
BICF2P1012716	30	8851121	G	A	MAPKBP1	0.0117148
BICF2G630410214	30	8857997	A	G	JMJD7	0.0117148
BICF2G630410214	30	8857997	A	G	MAPKBP1	0.0117148
chr30_11870830	30	8871092	G	A	PLA2G4B	0.0117148
chr30_11893973	30	8894235	G	A	SPTBN5	0.0117148
BICF2G630409976	30	9047252	A	G	PLA2G4E	0.0117148
BICF2G630409969	30	9053326	G	A	PLA2G4E	0.0117148
BICF2G630409955	30	9059844	A	G	PLA2G4E	0.0117148
BICF2G630409826	30	9173477	G	A	VPS39	0.0117148
BICF2G630409824	30	9186561	G	A	VPS39	0.0117148
BICF2G630409816	30	9199637	C	G	VPS39	0.0117148
BICF2P1227313	4	21273763	A	G	LRRC20	0.0117673
BICF2P573769	4	22356439	A	G	CDH23	0.0118003
chr04_25516947	4	22517483	G	A	C4H10orf54	0.0118003
chr04_25516947	4	22517483	G	A	CDH23	0.0118003
BICF2G630507664	24	13819941	A	G	PLCB1	0.01188
BICF2P1299955	4	29431615	A	G	LOC610540	0.0118838
BICF2G630240362	5	69022029	G	A	CDH13	0.0119432
BICF2S22950935	5	69062512	A	G	CDH13	0.0119432
BICF2P1210926	10	63794827	A	G	LOC102153572	0.0119599
BICF2P1210926	10	63794827	A	G	PELI1	0.0119599
BICF2P952681	10	63810205	G	A	PELI1	0.0119599
BICF2P307939	10	63822903	G	A	PELI1	0.0119599
BICF2G630365617	23	48247667	A	G	LOC102151773	0.0120269
BICF2P1360834	20	19358042	A	G	SHQ1	0.0120493
BICF2P1355122	4	41275525	A	G	KCNIP1	0.0120656
BICF2P1355124	4	41276396	A	C	KCNIP1	0.0120656
chr04_58615929	4	55617119	A	G	MFAP3	0.0121007
BICF2S23661928	4	55619394	G	A	MFAP3	0.0121007
BICF2P738160	1	51485232	A	T	PACRG	0.0121128
BICF2P1077490	32	9726651	C	A	MAPK10	0.0121827
BICF2P111745	2	68597322	G	A	SYNC	0.012253
BICF2P1027459	2	68628126	G	A	SYNC	0.012253
chr23_33804823	23	30805547	G	A	SLCO2A1	0.0122681
BICF2P988263	2	72479674	G	A	RPA2	0.0122682
BICF2P988263	2	72479674	G	A	THEMIS2	0.0122682
BICF2S23315428	17	38642177	G	A	CHMP3	0.01227
BICF2S23310801	17	38645935	A	G	CHMP3	0.01227
TIGRP2P28409_rs9192262	2	65524060	C	A	ZNF423	0.0122983
BICF2P503274	8	68220278	G	A	EML1	0.0123406
BICF2P641174	4	58067127	G	A	CCDC69	0.0123747
BICF2P299034	4	58092440	A	G	ANXA6	0.0123747
BICF2P946582	4	58122151	G	A	ANXA6	0.0123747
BICF2S23146892	23	52131130	A	G	OPA1	0.012429
BICF2G630774061	35	10803925	G	A	SMIM13	0.0124579
BICF2G630506543	24	15451071	G	A	LOC102154817	0.0124634
BICF2S23133130	24	15461995	T	A	LOC102154817	0.0124634
BICF2P677495	21	42412117	A	G	PRMT3	0.0124694
BICF2P281924	21	42421301	A	G	PRMT3	0.0124694
chr21_45448605	21	42448353	A	G	PRMT3	0.0124694
BICF2P489027	21	42513110	G	A	PRMT3	0.0124694
BICF2G630630370	29	31042608	A	G	RALYL	0.0124879
BICF2G630630508	29	31186164	C	A	RALYL	0.0124879
chr04_60763054	4	57764289	G	A	FAT2	0.0125309
chr04_60764547	4	57765782	G	A	FAT2	0.0125309
chr04_60774427	4	57775662	A	G	FAT2	0.0125309
BICF2S229428	4	57777009	G	A	FAT2	0.0125309
chr04_60783649	4	57784884	A	G	FAT2	0.0125309
BICF2G630232893	20	20462470	C	G	FOXP1	0.0125326
BICF2P1110102	20	20469982	A	C	FOXP1	0.0125326
BICF2P661579	21	19025731	G	A	TENM4	0.0125693
BICF2S23618943	21	19041308	A	C	TENM4	0.0125693
BICF2P1254636	20	45925255	G	A	MED26	0.0125739
BICF2P937089	20	45979910	C	A	SLC35E1	0.0125739
BICF2P886706	20	46016392	G	A	CHERP	0.0125739
chr20_49030245	20	46031181	A	G	C20H19orf44	0.0125739
BICF2S23030593	20	46048833	G	A	CALR3	0.0125739
chr20_49048099	20	46049035	G	A	CALR3	0.0125739
BICF2S22917646	32	9503498	A	G	ARHGAP24	0.0125957
BICF2S22917646	32	9503498	A	G	LOC102156639	0.0125957
BICF2G630201441	17	51144357	C	A	DYSF	0.012601
BICF2P554131	19	8672779	G	A	PCDH10	0.0126072
BICF2P213458	19	8694546	A	G	PCDH10	0.0126072
BICF2P161028	19	8698376	A	G	PCDH10	0.0126072
TIGRP2P47807_rs8917856	3	58512138	A	G	PPP2R2C	0.0126602
BICF2P265077	3	58522936	A	G	PPP2R2C	0.0126602
BICF2P1154044	22	43020945	A	G	GPC5	0.0126691
TIGRP2P294636_rs9019502	22	43355580	G	A	GPC5	0.0126691
BICF2P404486	27	27673500	T	A	AEBP2	0.0126716
BICF2S23452218	29	24709926	A	C	ZFHX4	0.0126766
BICF2P529751	4	36696346	G	A	EIF4E1B	0.0127073
BICF2S23251000	34	18937606	G	A	DGKG	0.0127083
BICF2P735357	1	51474906	A	G	PACRG	0.0127374
BICF2P186052	1	51477827	G	A	PACRG	0.0127374
BICF2S23133577	1	51489312	A	G	PACRG	0.0127374
BICF2P828794	1	51507843	A	C	PACRG	0.0127374
BICF2P1511239	1	51569180	A	C	PACRG	0.0127374
BICF2P124284	1	51569929	G	A	PACRG	0.0127374
BICF2P212010	1	51703638	G	A	PACRG	0.0127374
BICF2P771340	30	29227782	A	G	PIF1	0.0127413
BICF2G63040344	19	17076251	G	A	SPATA5	0.0128033
BICF2G63040351	19	17086484	A	T	SPATA5	0.0128033
BICF2G63040370	19	17107936	G	A	SPATA5	0.0128033
TIGRP2P259592_rs8893278	19	17125098	G	A	SPATA5	0.0128033
BICF2P1345920	19	17131534	A	G	SPATA5	0.0128033
BICF2G63040410	19	17164723	A	G	SPATA5	0.0128033
BICF2G63040427	19	17185043	G	A	SPATA5	0.0128033
BICF2G63040437	19	17204401	G	A	SPATA5	0.0128033
BICF2P485346	19	17299668	C	A	SPATA5	0.0128033
BICF2G63040522	19	17327620	C	A	SPATA5	0.0128033
BICF2P791650	19	17341836	C	A	SPATA5	0.0128033
BICF2G63040715	19	17779128	G	A	ADAD1	0.0128033
BICF2P275926	17	1931859	C	A	TSSC1	0.0128709
BICF2P1112595	31	11578457	A	G	SAMSN1	0.0128739
BICF2P1375475	33	30918270	G	A	LOC106558177	0.0128838
BICF2S23159597	8	68361067	A	G	EVL	0.0128872
TIGRP2P388442_rs9094811	33	19716371	A	C	GAP43	0.0129137
BICF2S23022753	27	37107398	C	A	APOBEC1	0.0130335
BICF2S23014102	27	37113599	G	A	APOBEC1	0.0130335
BICF2S23014102	27	37113599	G	A	DPPA3	0.0130335
BICF2G630410662	30	8029180	G	A	VPS18	0.0130335
BICF2G630410403	30	8535029	G	A	ITPKA	0.0130335
BICF2G630410268	30	8736703	A	T	MGA	0.0130335
BICF2P171967	30	8860897	A	G	JMJD7	0.0130335
chr30_11868102	30	8868364	A	G	PLA2G4B	0.0130335
BICF2G630410210	30	8871604	A	G	PLA2G4B	0.0130335
chr30_11879457	30	8879719	G	A	SPTBN5	0.0130335
chr30_11912357	30	8912619	G	A	SPTBN5	0.0130335
BICF2G630410149	30	8919135	G	A	SPTBN5	0.0130335
BICF2P252374	21	19324984	A	C	TENM4	0.0130359
chr35_27616594	35	24617090	T	A	PRSS16	0.0130442
BICF2S23756271	35	24621633	A	G	PRSS16	0.0130442
BICF2P229898	2	69140959	G	A	KHDRBS1	0.0130488
BICF2G630790584	1	92587426	G	A	GLIS3	0.0130513
BICF2G630790582	1	92643643	G	A	GLIS3	0.0130513
BICF2G630764529	36	5609959	A	C	CD302	0.0130918
BICF2G630764488	36	5645387	G	A	CD302	0.0130918
BICF2P547531	36	5727736	G	A	PLA2R1	0.0130918
BICF2P1423497	1	53425166	G	A	C1H6orf118	0.013148
BICF2S23145230	1	53433883	A	G	C1H6orf118	0.013148
BICF2P380308	1	53445913	G	A	C1H6orf118	0.013148
BICF2P1220361	1	53508347	G	A	PDE10A	0.013148
BICF2P1075463	1	53522072	G	A	PDE10A	0.013148
BICF2P426911	1	53637833	C	A	PDE10A	0.013148
BICF2P8851	1	53641098	A	G	PDE10A	0.013148
BICF2S23110778	8	15271372	G	A	SLC25A21	0.0131821
chr25_42871187	25	39872071	G	A	COL4A4	0.0131993
chr25_42952965	25	39953858	A	G	COL4A4	0.0131993
TIGRP2P331092_rs8699043	25	39958638	A	G	COL4A4	0.0131993
BICF2G630428817	15	46496759	A	G	NR3C2	0.0132064
BICF2G630428794	15	46512838	A	G	NR3C2	0.0132064
BICF2P706423	11	38623732	C	A	ADAMTSL1	0.013235
chr11_63466472	11	60467588	G	A	LOC100685319	0.0133414
BICF2P755837	16	5155104	A	G	LOC102153920	0.0133591
BICF2P698793	16	5165925	A	C	LOC102153920	0.0133591
BICF2P958582	16	5181305	G	A	LOC102153920	0.0133591
BICF2S2372848	16	5192328	A	G	LOC102153920	0.0133591
chr16_8666106	16	5665008	G	A	ARHGEF5	0.0133591
BICF2G630167448	4	36015728	A	G	LMAN2	0.0134007
BICF2G630167464	4	36069978	A	C	NSD1	0.0134007
BICF2G630167471	4	36102940	G	A	NSD1	0.0134007
BICF2G630167480	4	36130866	A	C	NSD1	0.0134007
BICF2G630167488	4	36162862	G	A	NSD1	0.0134007
BICF2G630167667	4	36549714	G	A	LOC102152639	0.0134007
BICF2G630167667	4	36549714	G	A	UNC5A	0.0134007
TIGRP2P372004_rs8885469	30	32669707	A	G	CORO2B	0.0134849
BICF2G630561930	7	58886518	A	G	LOC102154685	0.0135459
BICF2S22947560	22	43500038	G	A	GPC5	0.013623
BICF2G630400530	30	30971460	A	G	SMAD6	0.0137111
BICF2G630400519	30	30987171	A	G	SMAD6	0.0137111
BICF2S2377335	30	28495712	G	A	DAPK2	0.0137553
BICF2P245175	30	28532264	C	A	DAPK2	0.0137553
BICF2P390087	30	28550183	G	A	DAPK2	0.0137553
BICF2P683120	30	28873417	G	A	TRIP4	0.0137553
BICF2P1395790	4	39360266	G	A	CREBRF	0.0137759
BICF2P1344245	4	39418829	A	G	RPL26L1	0.0137759
BICF2S23736168	4	41290710	G	A	KCNIP1	0.0137759
G892f59S180	16	344366	G	A	TNS3	0.013791
BICF2P16863	32	15698975	G	A	GRID2	0.0138721
BICF2P241250	34	17649974	G	A	VPS8	0.0138953
BICF2S23055392	27	37415167	G	A	FOXJ2	0.0139157
BICF2S23055304	27	37418752	A	G	FOXJ2	0.0139157
BICF2P1371206	3	53309562	A	G	HDDC3	0.0139223
BICF2P1371206	3	53309562	A	G	LOC106558621	0.0139223
BICF2P1371206	3	53309562	A	G	UNC45A	0.0139223
BICF2S22964348	9	48181850	G	A	ARRDC1	0.0139306
BICF2P811886	9	48332134	G	A	EXD3	0.0139306
TIGRP2P129092_rs8536134	9	48360214	G	A	EXD3	0.0139306
BICF2P1000848	9	48385506	A	G	EXD3	0.0139306
BICF2S23135389	4	21344561	G	A	EIF4EBP2	0.0139508
BICF2G630185238	5	37406590	A	G	HS3ST3A1	0.0139833
BICF2P24585	11	57115175	G	A	INVS	0.0140083
BICF2P639277	9	48392279	G	A	EXD3	0.0140904
BICF2G630183494	5	33521775	A	G	PIK3R6	0.0141305
BICF2P1178907	7	80404615	G	A	ZBTB7C	0.0141318
BICF2P762655	7	80671061	A	G	MAPK4	0.0141318
BICF2G630240303	5	69053421	A	G	CDH13	0.0141379
BICF2P363265	5	69131825	C	G	CDH13	0.0141379
BICF2G630240203	5	69162790	A	G	CDH13	0.0141379
BICF2G630240171	5	69169397	G	A	CDH13	0.0141379
BICF2P1361702	5	69175352	A	G	CDH13	0.0141379
BICF2P1301411	5	69190919	A	C	CDH13	0.0141379
BICF2P989051	5	69200385	A	G	CDH13	0.0141379
BICF2P51663	5	69225546	A	G	CDH13	0.0141379
BICF2P51663	5	69225546	A	G	LOC102153763	0.0141379
BICF2P926805	5	69231050	A	G	CDH13	0.0141379
BICF2P1462323	5	69254209	G	A	CDH13	0.0141379
BICF2P159123	5	69286794	G	A	CDH13	0.0141379
BICF2G630240148	5	69291591	G	A	CDH13	0.0141379
BICF2G630240057	5	69362783	A	G	CDH13	0.0141379
TIGRP2P72460_rs8843321	5	49058902	G	A	NFIA	0.0141448
TIGRP2P258314_rs9031835	18	54708463	G	A	MYRF	0.0141559
BICF2G630375421	23	29644654	G	A	ACAD11	0.0142232
BICF2G630375421	23	29644654	G	A	UBA5	0.0142232
chr27_39673561	27	36674436	A	G	LOC477699	0.0142321
TIGRP2P355531_rs8697831	27	36686841	A	G	LOC477699	0.0142321
TIGRP2P416865_rs8571651	36	5794400	A	G	PLA2R1	0.014259
BICF2P1078353	4	55112699	A	C	LOC106558729	0.0142722
BICF2G630583799	6	31971623	A	G	TEKT5	0.0142893
BICF2G630583777	6	32030480	G	A	EMP2	0.0142893
BICF2S22936263	16	37497824	A	C	SGCZ	0.0142916
BICF2P624960	36	9917570	A	G	COBLL1	0.0143029
BICF2S23432731	21	11433840	A	G	GRM5	0.0143514
BICF2S23239695	7	45483126	G	A	LOC106557498	0.0143783
BICF2P594326	7	45508332	A	G	LOC106559053	0.0143783
BICF2P406501	15	42391854	G	A	NT5DC3	0.014395
chr15_45431608	15	42433048	T	A	LOC102152631	0.014395
BICF2G63040402	19	17148220	G	A	SPATA5	0.0143966
BICF2S23613770	30	8151367	G	A	INO80	0.0144038
BICF2S23632671	30	8168421	A	G	INO80	0.0144038
BICF2S23539077	30	8228357	A	G	INO80	0.0144038
BICF2G630410623	30	8311030	A	G	CHP1	0.0144038
BICF2G630410619	30	8312353	A	G	CHP1	0.0144038
BICF2G630410598	30	8323543	C	A	CHP1	0.0144038
BICF2G630410578	30	8334167	A	T	CHP1	0.0144038
BICF2G630410571	30	8339214	G	A	CHP1	0.0144038
BICF2G630410535	30	8358054	A	G	NUSAP1	0.0144038
BICF2G630410516	30	8398304	A	G	NUSAP1	0.0144038
chr30_11409360	30	8409604	G	A	NUSAP1	0.0144038
chr30_11409461	30	8409705	C	A	NUSAP1	0.0144038
BICF2G630410412	30	8515383	A	T	RTF1	0.0144038
BICF2G630410411	30	8524368	A	G	RTF1	0.0144038
BICF2G630410393	30	8560959	A	G	RPAP1	0.0144038
BICF2G630410386	30	8579874	A	G	TYRO3	0.0144038
TIGRP2P2281_rs8858046	1	40262132	G	A	ZC3H12D	0.0144081
BICF2G630656451	21	10219243	A	C	LOC485139	0.014421
BICF2P268009	20	18710699	C	A	PDZRN3	0.0144251
BICF2S23653217	3	88875038	A	G	KCNIP4	0.0144526
BICF2G630453346	34	32253935	G	A	ZBBX	0.0146918
BICF2G630452943	34	32585828	G	A	SERPINI1	0.0146918
BICF2G630146473	27	16554694	A	G	BICD1	0.0147269
BICF2G630130692	37	25133687	T	A	USP37	0.0147315
BICF2G630130692	37	25133687	T	A	USP37	0.0147315
BICF2G630130713	37	25156462	A	G	USP37	0.0147315
BICF2G630130734	37	25174865	A	G	USP37	0.0147315
BICF2G630689403	18	54361347	A	G	INCENP	0.0147612
BICF2P474501	3	52671045	A	G	PLIN1	0.0147899
BICF2P705112	20	44819765	A	G	IFI30	0.0147927
BICF2P1311935	20	44841917	A	G	MAST3	0.0147927
BICF2S23322940	27	20843183	G	A	ITPR2	0.0148946
BICF2G630147902	27	20855367	G	A	ITPR2	0.0148946
BICF2G630147918	27	20867629	A	C	ITPR2	0.0148946
BICF2S2359809	27	20948372	A	G	ITPR2	0.0148946
BICF2G630147967	27	20959780	G	A	ITPR2	0.0148946
BICF2P736128	27	20966466	A	G	ITPR2	0.0148946
BICF2G630148051	27	21036000	A	G	ITPR2	0.0148946
BICF2P389637	14	24072764	G	C	NXPH1	0.014929
BICF2P1126361	14	24169226	A	C	NXPH1	0.014929
BICF2S23146655	14	24191338	A	G	NXPH1	0.014929
BICF2G630372068	23	35510250	A	G	MRPS22	0.0149602
BICF2G630372045	23	35540722	G	A	COPB2	0.0149602
BICF2G630119885	12	59785274	C	A	GRIK2	0.0149768
BICF2P1124221	12	59799151	G	A	GRIK2	0.0149768
BICF2P1061238	22	43466560	A	G	GPC5	0.0150286
BICF2P142055	22	43686195	A	C	GPC5	0.0150286
BICF2P760416	22	43701193	G	A	GPC5	0.0150286
chr24_15690473	24	12690787	G	A	LAMP5	0.015049
BICF2P1328533	2	65962632	A	C	LOC102152918	0.0150692
BICF2G630201846	17	49757739	A	G	RAB11FIP5	0.0150703
BICF2G630201815	17	49792185	G	A	SFXN5	0.0150703
BICF2S23213581	8	15264536	G	A	SLC25A21	0.0150747
BICF2P521576	5	73866946	G	A	ADAMTS18	0.0150899
BICF2S23247925	5	73874847	A	G	ADAMTS18	0.0150899
BICF2P552783	5	73900831	G	A	ADAMTS18	0.0150899
BICF2G630658208	21	7296181	A	G	CCDC67	0.0151222
BICF2S23715800	4	21589350	A	G	ADAMTS14	0.0151779
BICF2S2415792	4	21602053	A	G	ADAMTS14	0.0151779
BICF2P1075827	24	30504837	A	G	PTPRT	0.0152188
BICF2G630499475	24	30668863	G	A	PTPRT	0.0152188
BICF2P1111620	21	42867754	A	C	NELL1	0.0152927
chr18_39058115	18	36058872	C	G	DCDC1	0.0153171
BICF2P1417172	18	36106283	G	A	DCDC1	0.0153171
BICF2G630630395	29	31060629	A	G	RALYL	0.0153207
TIGRP2P224167_rs8578986	16	53747135	A	G	GPM6A	0.0154299
BICF2P977182	16	53782233	A	G	GPM6A	0.0154299
TIGRP2P12635_rs8631386	1	89251453	G	A	DOCK8	0.0154389
BICF2S23450360	8	67648563	G	A	BCL11B	0.0154735
BICF2P400688	8	67701949	G	A	BCL11B	0.0154735
BICF2S23710191	1	88901772	G	A	PGM5	0.0155563
chr25_51726905	25	48727934	A	G	PER2	0.015564
TIGRP2P408632_rs8749061	35	19698031	A	G	CDKAL1	0.0155892
BICF2P799195	1	69938971	G	C	CTSV	0.0155946
BICF2P951359	1	70049731	G	A	ZNF782	0.0155946
BICF2P626893	21	19135750	G	A	TENM4	0.0156178
BICF2P427947	21	19152619	G	A	TENM4	0.0156178
TIGRP2P413443_rs9150797	36	22149785	G	A	TTN	0.0156533
BICF2S23633648	1	35601699	G	A	LOC106557508	0.0156592
BICF2S22964190	32	2688571	G	A	FRAS1	0.0157001
BICF2G630777252	35	20041767	A	G	LOC106558276	0.0157115
BICF2P225185	17	36206949	A	G	LOC100682940	0.015712
BICF2S23020638	17	36211161	A	G	ANAPC1	0.015712
BICF2S23020638	17	36211161	A	G	LOC100682940	0.015712
BICF2P427586	17	36254413	G	A	ANAPC1	0.015712
BICF2P280912	17	36286508	G	A	ANAPC1	0.015712
BICF2P1282062	17	36292577	A	C	ANAPC1	0.015712
BICF2P340384	17	36302450	A	G	ANAPC1	0.015712
BICF2P1457911	21	48562963	A	G	KIF18A	0.0158195
BICF2P12755	20	55689984	G	A	ZFR2	0.0158339
BICF2P1272825	37	13318109	A	C	PARD3B	0.0158822
BICF2P1272824	37	13319753	A	C	PARD3B	0.0158822
BICF2P335660	12	25663420	C	G	KHDRBS2	0.0159096
BICF2G630356932	3	87142157	G	A	LOC488857	0.0159488
BICF2P47416	26	38472511	G	A	LIPF	0.0159886
BICF2G630357334	3	87349711	G	A	ADGRA3	0.0159947
BICF2G630357341	3	87355523	A	G	ADGRA3	0.0159947
TIGRP2P378501_rs8947041	32	9128729	A	G	ARHGAP24	0.016105
BICF2P857836	18	54556152	A	G	FADS2	0.0161085
BICF2S23337602	35	23469362	G	A	LRRC16A	0.0162364
chr21_45847115	21	42846890	G	A	NELL1	0.0162612
BICF2G630698515	18	36039932	A	C	DCDC1	0.0162646
BICF2G630478327	10	19860337	A	G	TRMU	0.0162727
BICF2G630478352	10	19865827	A	G	GTSE1	0.0162727
BICF2P270545	4	9001172	A	G	PGBD5	0.0162936
BICF2P890428	4	9001594	A	G	PGBD5	0.0162936
BICF2P710815	4	9013436	A	G	PGBD5	0.0162936
BICF2P649546	22	56758068	A	G	FAM155A	0.0162946
BICF2G630431491	15	42731945	C	A	SMARCA5	0.0163291
BICF2P643938	15	42736992	G	A	SMARCA5	0.0163291
BICF2P430803	15	42757925	A	G	SMARCA5	0.0163291
BICF2S23017379	9	55593704	A	G	FPGS	0.0164962
BICF2S23217122	16	6131411	A	G	LOC102155280	0.0165228
BICF2P1344200	16	6745015	A	G	LOC100686343	0.0165228
BICF2S23616249	31	11747940	A	C	LOC100684485	0.0165861
BICF2S23616249	31	11747940	A	C	SAMSN1	0.0165861
chr31_14857292	31	11857545	A	G	NRIP1	0.0165861
BICF2G630375592	23	29442065	G	A	DNAJC13	0.0166234
BICF2G630375455	23	29593223	A	G	ACAD11	0.0166234
BICF2G630375454	23	29598335	A	C	ACAD11	0.0166234
BICF2S2372197	23	30834728	A	G	SLCO2A1	0.0166234
BICF2G630374856	23	30844454	A	G	SLCO2A1	0.0166234
BICF2G630374848	23	30848914	A	G	SLCO2A1	0.0166234
BICF2G630509474	24	11710404	A	G	SLX4IP	0.0166972
BICF2G630509466	24	11753709	A	C	LOC106557694	0.0166972
BICF2G630509466	24	11753709	A	C	SLX4IP	0.0166972
BICF2G630509464	24	11761820	A	C	SLX4IP	0.0166972
BICF2G630509462	24	11769533	A	T	SLX4IP	0.0166972
BICF2G630509459	24	11782613	G	C	SLX4IP	0.0166972
BICF2G630509456	24	11790057	C	A	SLX4IP	0.0166972
BICF2G630509453	24	11817219	G	A	SLX4IP	0.0166972
BICF2G630509449	24	11828063	A	G	SLX4IP	0.0166972
BICF2G630777422	35	20229834	A	C	LOC102151579	0.0167494
BICF2G630777429	35	20236937	C	A	LOC102151579	0.0167494
BICF2S23444513	17	51795606	G	A	LOC102154437	0.0167629
BICF2G630283856	17	51802373	T	A	LOC102154437	0.0167629
BICF2P1219065	38	11471019	A	G	USH2A	0.0168576
chr31_14855796	31	11856049	C	G	NRIP1	0.0168629
BICF2P681250	8	42794615	G	A	ACTN1	0.0168645
BICF2S23727431	4	21550876	T	A	ADAMTS14	0.0168758
BICF2G630709037	1	6128352	C	G	NETO1	0.0169029
BICF2S23426245	1	6139857	G	A	NETO1	0.0169029
BICF2S23328319	1	6162357	G	A	NETO1	0.0169029
BICF2G630709073	1	6175472	G	A	NETO1	0.0169029
BICF2G630527372	14	33866566	C	A	TWISTNB	0.0169658
BICF2P73871	1	40448794	A	G	LATS1	0.0170089
BICF2G630723994	1	40455223	G	A	LATS1	0.0170089
BICF2G630724002	1	40466782	A	G	LATS1	0.0170089
BICF2G630724013	1	40473447	G	A	LATS1	0.0170089
BICF2G630615250	13	22527925	A	C	TRMT12	0.0170571
BICF2G630615252	13	22530413	A	G	TRMT12	0.0170571
BICF2G630615376	13	22617964	G	A	TATDN1	0.0170571
BICF2G630598907	32	9883038	A	G	MAPK10	0.0171048
BICF2P737803	23	9736939	A	G	MYRIP	0.0171898
BICF2G630374406	23	31570286	G	A	EPHB1	0.0172468
BICF2S23257364	15	58472645	A	G	FSTL5	0.0172811
BICF2P1175010	30	29506940	A	G	PDCD7	0.0172971
BICF2P601919	1	83102833	G	A	OSTF1	0.0173107
TIGRP2P11034_rs9212845	1	83377073	A	G	TRPM6	0.0173107
BICF2S23119460	1	83389908	G	C	TRPM6	0.0173107
BICF2S23353822	5	31268456	G	A	NLRP1	0.0173295
BICF2P621866	4	25334560	G	A	LOC610073	0.0173544
BICF2G630655923	21	10700312	A	G	NOX4	0.0173544
BICF2G630591121	32	21538094	A	C	C32H4orf17	0.0173824
BICF2S22944847	9	5333777	A	G	HN1	0.017568
chr09_8339177	9	5339557	C	G	HN1	0.017568
BICF2P856386	9	5368883	A	G	SLC16A5	0.017568
BICF2P375591	9	5428933	A	G	KCTD2	0.017568
BICF2P979767	9	5438127	G	A	LOC102155865	0.017568
BICF2P979767	9	5438127	G	A	LOC106559238	0.017568
BICF2P1349021	9	5505261	A	G	HID1	0.017568
chr09_8521164	9	5521544	A	G	OTOP2	0.017568
BICF2G630724842	1	41149940	G	A	PLEKHG1	0.0176133
BICF2G630724967	1	41238484	G	A	PLEKHG1	0.0176133
TIGRP2P108055_rs9045963	8	15220906	C	A	PAX9	0.0176225
BICF2P187978	21	8005261	G	A	FAT3	0.0176316
chr06_66114220	6	63113159	A	G	LPAR3	0.01764
TIGRP2P352695_rs8725691	27	27236323	A	G	LOC106557899	0.0176408
BICF2S23411908	6	23517102	A	G	VWA3A	0.0177525
BICF2P1099725	23	37957759	A	G	GK5	0.0177861
TIGRP2P305870_rs8666432	23	37973207	A	C	GK5	0.0177861
BICF2P830478	23	37977551	A	G	GK5	0.0177861
BICF2P181652	23	38050898	G	A	XRN1	0.0177861
BICF2P138360	23	38070518	A	C	XRN1	0.0177861
BICF2P518280	23	38089449	G	A	XRN1	0.0177861
BICF2G630585148	6	30763612	G	A	SNX29	0.0177956
BICF2G630585084	6	30846345	G	A	TNFRSF17	0.0177956
BICF2S23716334	4	24551361	G	A	ADK	0.0178192
BICF2P249968	32	12213814	A	G	FAM13A	0.017823
BICF2G630146290	27	16384053	A	G	FGD4	0.0178369
BICF2P1368464	34	18767357	A	G	ETV5	0.0178419
BICF2S22915557	15	42457294	G	C	HSP90B1	0.0178546
TIGRP2P170058_rs8611580	12	59758472	G	A	GRIK2	0.0178751
BICF2G630119910	12	59766126	A	G	GRIK2	0.0178751
BICF2G630119878	12	59801769	A	C	GRIK2	0.0178751
BICF2S23553075	4	21209327	G	A	NPFFR1	0.0178792
BICF2P677748	4	21218279	G	A	NPFFR1	0.0178792
BICF2P338570	4	21229047	G	A	LRRC20	0.0178792
BICF2P418397	18	47794996	G	A	SHANK2	0.0179619
BICF2P1096132	18	47894921	G	A	SHANK2	0.0179619
BICF2P44411	5	28536397	A	C	DYNC2H1	0.0179683
BICF2G63034594	5	28552440	G	A	DYNC2H1	0.0179683
BICF2G63034605	5	28579163	G	A	DYNC2H1	0.0179683
BICF2P610496	5	28587020	G	A	DYNC2H1	0.0179683
BICF2P709414	5	28624464	A	G	DYNC2H1	0.0179683
BICF2P223818	5	28651315	G	A	DYNC2H1	0.0179683
BICF2P1265135	19	37401547	G	A	TMEM163	0.0179705
BICF2P963267	24	47436556	A	G	SAMD10	0.0179715
BICF2P963267	24	47436556	A	G	ZNF512B	0.0179715
BICF2P1367012	4	22013336	A	G	UNC5B	0.0180212
BICF2P694847	36	14265713	G	A	FASTKD1	0.0180526
BICF2P431212	36	14278392	A	G	FASTKD1	0.0180526
BICF2P947075	36	14300947	A	T	FASTKD1	0.0180526
BICF2P421448	3	19915100	A	C	MEF2C	0.0181086
BICF2S23020766	23	49111092	C	A	LOC106557626	0.0181121
BICF2P576848	15	49572845	T	A	FAM160A1	0.0181637
BICF2P41046	8	24132133	T	A	MDGA2	0.018164
TIGRP2P110524_rs8767258	8	24340537	A	G	MDGA2	0.018164
BICF2G630697807	18	36768879	G	A	MPPED2	0.0182082
BICF2P327072	4	57965629	A	G	SLC36A3	0.0182218
BICF2P1195331	4	57989721	G	A	SLC36A3	0.0182218
BICF2S23615329	4	58003730	C	G	GM2A	0.0182218
BICF2S23615329	4	58003730	C	G	SLC36A3	0.0182218
chr04_61002750	4	58003994	A	G	GM2A	0.0182218
chr04_61002750	4	58003994	A	G	SLC36A3	0.0182218
BICF2S2299178	4	58014392	A	C	GM2A	0.0182218
BICF2S2299178	4	58014392	A	C	SLC36A3	0.0182218
BICF2P745203	17	62294772	G	A	LOC106559920	0.0182325
BICF2G630509141	24	12242257	A	C	ANKEF1	0.0183085
BICF2P404506	24	12252299	A	G	ANKEF1	0.0183085
BICF2G630509119	24	12254048	A	C	ANKEF1	0.0183085
BICF2G630508941	24	12539937	A	G	PAK7	0.0183085
BICF2G630508913	24	12552857	A	G	PAK7	0.0183085
BICF2G630791406	1	83308316	A	G	TRPM6	0.0183797
BICF2P738610	12	59981164	G	A	GRIK2	0.018381
BICF2S23653575	4	24841614	A	G	ADK	0.0183928
BICF2P1050108	4	24972195	A	T	ADK	0.0183928
G281f44S238	4	25038813	A	T	ADK	0.0183928
BICF2P503561	4	25315431	G	A	LOC610073	0.0183928
BICF2P735353	4	25330184	G	A	LOC610073	0.0183928
BICF2G630583536	6	32568969	G	C	GRIN2A	0.0184197
BICF2P436603	6	32967687	A	G	LOC106558919	0.0184197
BICF2S23764213	3	75297381	G	C	LOC106558595	0.0184328
BICF2S23553279	17	708717	G	A	SNTG2	0.018439
BICF2P639693	17	1164352	A	G	MYT1L	0.018439
BICF2S23327080	6	30195432	G	A	CPPED1	0.0184443
BICF2P187091	18	33543102	G	A	ABTB2	0.018457
BICF2P100115	15	44438056	G	A	ZNF827	0.0185176
BICF2G630430316	15	44461107	A	G	ZNF827	0.0185176
BICF2G630232922	20	20504813	G	A	FOXP1	0.0185191
BICF2S23634643	7	57944153	G	A	TTR	0.0185445
BICF2G630761759	36	17376395	C	A	ZAK	0.0185542
BICF2G63034707	5	28842358	T	A	MMP13	0.0185664
BICF2G630658214	21	7284912	G	A	CCDC67	0.018572
BICF2P1238191	15	42472682	A	C	HSP90B1	0.018615
BICF2P661129	15	42484329	C	A	C15H12orf73	0.018615
BICF2S23727470	19	39429023	G	A	LOC106560058	0.0186478
BICF2P579086	9	43139881	A	G	LOC102155443	0.0186494
BICF2P579086	9	43139881	A	G	SEZ6	0.0186494
BICF2S2337002	9	43172837	G	A	LOC102155688	0.0186494
BICF2S23137709	27	32541573	G	C	GRIN2B	0.0186494
BICF2S2366451	6	61236836	A	G	HS2ST1	0.018679
BICF2P506883	6	61238222	G	A	HS2ST1	0.018679
BICF2S23255626	6	61252508	G	A	HS2ST1	0.018679
TIGRP2P87432_rs8814663	6	61269136	A	G	HS2ST1	0.018679
BICF2P915525	6	31417449	A	C	RMI2	0.0188052
BICF2P126834	6	31492992	G	A	PRM2	0.0188052
BICF2P126834	6	31492992	G	A	PRM3	0.0188052
BICF2P1014761	22	42617858	A	T	GPC5	0.0188097
BICF2S23240028	22	42667561	A	G	GPC5	0.0188097
chr12_22712534	12	19713190	G	A	PKHD1	0.0188524
TIGRP2P159904_rs9226839	12	19736497	C	A	PKHD1	0.0188524
BICF2G630725061	1	41613775	A	G	AKAP12	0.0188589
BICF2P1260825	38	22315997	G	A	FCRL6	0.0188858
BICF2G630613587	13	20517389	C	A	LOC102153136	0.0189358
BICF2G630613592	13	20527860	G	A	LOC102153136	0.0189358
BICF2P1387386	22	43807764	A	G	GPC5	0.018968
BICF2P1267322	22	42603181	C	A	GPC5	0.0189743
BICF2P1143742	3	53661922	G	A	CRTC3	0.0189763
BICF2P1296466	3	53695876	G	A	IQGAP1	0.0189763
BICF2P1028290	3	53741751	G	A	IQGAP1	0.0189763
BICF2P1028292	3	53742601	A	G	IQGAP1	0.0189763
BICF2S23340184	3	53788779	A	G	IQGAP1	0.0189763
TIGRP2P46486_rs8889937	3	54637393	A	G	WHAMM	0.0189763
BICF2P861110	3	54642934	G	A	WHAMM	0.0189763
TIGRP2P119562_rs9096102	8	64998362	C	A	BDKRB2	0.019004
BICF2P1221256	11	62531998	G	A	ZNF462	0.0190075
BICF2P988540	15	21902924	C	G	LOC102155931	0.0192036
BICF2P988540	15	21902924	C	G	SYT1	0.0192036
BICF2S23450469	9	55591266	A	G	FPGS	0.0192656
BICF2S23614192	12	26088202	A	G	KHDRBS2	0.0192673
BICF2S23911576	12	26111403	G	A	KHDRBS2	0.0192673
BICF2S23259199	12	26131998	A	G	KHDRBS2	0.0192673
BICF2G630239602	5	70067794	A	C	PLCG2	0.0192919
BICF2S2302711	5	70090454	A	G	PLCG2	0.0192919
BICF2G630239487	5	70179098	A	G	PLCG2	0.0192919
BICF2G630239484	5	70181983	G	A	PLCG2	0.0192919
BICF2G630843378	16	8784839	G	C	KDM7A	0.0194158
BICF2P984915	16	8923425	G	A	TBXAS1	0.0194158
BICF2S22956891	1	70460226	A	G	ZNF367	0.0194444
BICF2P1142281	1	70465187	A	G	ZNF367	0.0194444
BICF2S2314727	14	23363657	A	C	LOC610321	0.0194959
BICF2S2309682	14	23678295	A	G	ICA1	0.0194959
chr08_72102125	8	69103632	C	A	MIR127	0.0195129
chr08_72102125	8	69103632	C	A	MIR433	0.0195129
chr08_72102125	8	69103632	C	A	RTL1	0.0195129
BICF2P661184	19	25790319	A	G	CNTNAP5	0.0195228
TIGRP2P264060_rs9151098	19	25812985	A	G	CNTNAP5	0.0195228
BICF2G630585288	6	30585169	A	T	SNX29	0.0195296
BICF2G630585276	6	30610617	A	C	SNX29	0.0195296
BICF2P1296170	4	35884497	G	A	PDLIM7	0.0195646
BICF2P1296176	4	35886550	C	A	PDLIM7	0.0195646
BICF2G630167436	4	35974755	G	A	SLC34A1	0.0195646
BICF2G630167441	4	35985096	C	G	RGS14	0.0195646
BICF2G630167442	4	35989641	A	G	RGS14	0.0195646
BICF2P982230	23	38409957	A	G	TRPC1	0.0195743
BICF2G63073237	38	14192046	A	G	LOC102156453	0.0196603
chr04_24601222	4	21601740	G	A	ADAMTS14	0.0196648
TIGRP2P416412_rs8999185	36	3499436	G	A	CYTIP	0.0196913
TIGRP2P416412_rs8999185	36	3499436	G	A	LOC102152599	0.0196913
BICF2P668656	4	37131692	G	A	THOC3	0.0197471
BICF2S2361832	4	37263231	G	A	CPLX2	0.0197471
BICF2P1347814	4	37264654	G	A	CPLX2	0.0197471
BICF2P846706	4	37277220	A	G	CPLX2	0.0197471
BICF2S2323857	4	37404524	G	A	HRH2	0.0197471
TIGRP2P22487_rs8495271	2	48582547	A	G	LOC102152559	0.0197512
TIGRP2P22487_rs8495271	2	48582547	A	G	LOC102152634	0.0197512
BICF2P444532	33	19877365	C	A	LSAMP	0.0197668
BICF2P888699	14	29953440	A	G	AGMO	0.0197874
BICF2P1399768	14	29966074	C	A	AGMO	0.0197874
BICF2P674118	14	29998617	G	A	AGMO	0.0197874
BICF2P1195946	14	30012530	A	G	AGMO	0.0197874
BICF2P329500	21	41097834	G	A	PTPN5	0.0199142
BICF2P1070037	34	34106751	G	A	MECOM	0.0199387
BICF2P696364	29	39664441	A	G	LOC102153201	0.0199774
BICF2S23015549	1	109805853	G	A	RSPH6A	0.0199953
chr01_112920012	1	109922377	C	A	EML2	0.0199953
chr01_112920012	1	109922377	C	A	MIR330	0.0199953
BICF2S23522133	1	109966385	A	C	GPR4	0.0199953
BICF2S23237918	1	109978500	A	T	OPA3	0.0199953
BICF2P1150815	1	109982895	A	T	OPA3	0.0199953
BICF2P1005385	1	109989666	A	G	OPA3	0.0199953
BICF2P61512	1	109996175	A	G	OPA3	0.0199953
BICF2P119057	1	110018340	A	G	OPA3	0.0199953
BICF2P485619	6	69767152	A	G	ST6GALNAC5	0.0201192
chr07_61058867	7	58060179	G	A	DSG3	0.0201299
BICF2P1031850	7	58062043	C	A	DSG3	0.0201299
TIGRP2P100722_rs9111212	7	58065453	G	A	DSG3	0.0201299
BICF2P971011	11	45485008	A	G	MOB3B	0.0201668
BICF2S23412031	11	45503884	G	A	MOB3B	0.0201668
BICF2S23246713	11	45507950	A	G	MOB3B	0.0201668
BICF2S23249373	11	45511766	A	G	MOB3B	0.0201668
BICF2P66747	3	72293968	A	C	RHOH	0.0201692
BICF2P1180932	1	72441465	A	G	DAPK1	0.0201949
BICF2S2441862	13	62157559	G	A	ALB	0.0201949
BICF2S23154581	35	20169555	A	C	LOC102151579	0.0201949
BICF2G630777563	35	20362703	A	T	LOC102151579	0.0201949
BICF2G630777750	35	20569812	C	A	LOC102151579	0.0201949
BICF2P97441	35	20684291	A	G	LOC102151579	0.0201949
BICF2P97441	35	20684291	A	G	PRL	0.0201949
BICF2G630596066	32	16021818	G	A	GRID2	0.02022
BICF2G630595945	32	16132760	A	G	GRID2	0.02022
BICF2G630595932	32	16137435	C	A	GRID2	0.02022
BICF2S2416720	6	62619172	A	G	DDAH1	0.0203201
BICF2P1381410	18	27826252	G	A	LRRC4C	0.0203525
BICF2P819207	18	27826531	G	A	LRRC4C	0.0203525
BICF2S23433652	22	59066670	A	G	ANKRD10	0.0204064
BICF2G63090902	22	59088331	G	A	ANKRD10	0.0204064
BICF2P463159	16	37620116	A	G	SGCZ	0.0204671
BICF2S22944934	38	20578932	G	A	LOC609484	0.0204779
BICF2S22944928	38	20579203	C	A	LOC609484	0.0204779
BICF2G630246162	33	5660798	A	G	DCBLD2	0.0205092
BICF2S23621884	27	12342412	G	A	PDZRN4	0.0205595
BICF2S23434126	12	20190863	A	C	LOC102157256	0.020591
BICF2S23434126	12	20190863	A	C	TRAM2	0.020591
BICF2P1204311	12	20390341	G	A	LOC610304	0.020591
BICF2P944926	19	26167951	A	G	CNTNAP5	0.0206321
BICF2G63047574	19	26304419	C	A	CNTNAP5	0.0206321
BICF2S23637843	1	49913973	A	G	PARK2	0.0207164
BICF2G63079413	33	20104890	C	A	LSAMP	0.0207371
BICF2S23010069	11	34757678	G	A	NFIB	0.0207742
BICF2P1079013	4	11910844	G	A	SLC16A9	0.0207754
BICF2G630239232	5	70549418	A	G	GAN	0.0208364
BICF2G630239231	5	70566774	G	A	GAN	0.0208364
BICF2S2331542	5	70654372	C	A	PKD1L2	0.0208364
chr05_73743336	5	70745277	A	G	GCSH	0.0208364
BICF2G630239145	5	70755501	A	C	GCSH	0.0208364
BICF2S23642308	5	70948451	G	A	CDYL2	0.0208364
BICF2G630239009	5	70973437	C	A	CDYL2	0.0208364
BICF2P71033	36	14311106	A	G	PPIG	0.0209112
BICF2P596842	36	14367739	A	T	CCDC173	0.0209112
BICF2P1262089	36	14418529	G	A	KLHL23	0.0209112
BICF2S23151838	36	14641721	C	A	UBR3	0.0209112
G1482f41S187	36	15043853	A	C	MYO3B	0.0209112
chr18_52868390	18	49869600	G	C	ACY3	0.0209435
chr18_52868390	18	49869600	G	C	LOC611811	0.0209435
chr18_52868471	18	49869681	A	G	ACY3	0.0209435
chr18_52868471	18	49869681	A	G	LOC611811	0.0209435
BICF2P856560	18	49909522	A	G	GSTP1	0.0209435
chr09_46089456	9	43090993	A	G	PHF12	0.0209499
BICF2S23153684	9	43094324	C	A	PHF12	0.0209499
BICF2S23130171	9	43103508	G	A	PHF12	0.0209499
BICF2P1383032	9	43226261	G	A	MYO18A	0.0209499
TIGRP2P127863_rs8684086	9	43234570	G	A	MYO18A	0.0209499
chr33_19551360	33	16550350	A	C	PHLDB2	0.0209566
BICF2P323938	33	16550440	T	A	PHLDB2	0.0209566
BICF2P1028174	33	16569903	G	A	PHLDB2	0.0209566
BICF2S2336279	16	37458888	G	A	SGCZ	0.020957
BICF2P718938	18	14059845	A	G	LOC106559957	0.0209641
BICF2P463721	3	53172849	G	A	SEMA4B	0.0209719
BICF2P322996	3	53182842	G	A	SEMA4B	0.0209719
chr05_19752455	5	16752986	C	G	APOA4	0.0209765
BICF2P140503	5	16753884	G	A	APOA4	0.0209765
BICF2P583686	1	70324960	A	C	CDC14B	0.0209991
BICF2P921552	1	70370888	A	T	HABP4	0.0209991
BICF2P221939	1	70527879	G	A	SLC35D2	0.0209991
BICF2P197011	1	70551377	G	A	HSD17B3	0.0209991
BICF2P477574	4	43432556	A	G	WWC1	0.0210005
BICF2S23321551	7	54274563	G	A	LOC106559056	0.021033
BICF2G630105727	25	44678256	A	G	INPP5D	0.0210364
BICF2S23761549	33	20017966	G	A	LSAMP	0.02112
chr08_17908150	8	14908570	C	A	LOC102153957	0.0212134
chr08_17908150	8	14908570	C	A	MBIP	0.0212134
BICF2P605952	12	59896323	G	C	GRIK2	0.0212479
TIGRP2P170135_rs8771854	12	59966574	G	A	GRIK2	0.0212479
BICF2P345488	20	45777531	A	G	SIN3B	0.0212525
BICF2P1043575	20	45782143	A	G	SIN3B	0.0212525
TIGRP2P6281_rs8706643	1	63100910	G	A	NKAIN2	0.0212544
TIGRP2P399183_rs8818936	34	32273975	A	G	ZBBX	0.0213114
BICF2P60202	1	88420801	G	A	PIP5K1B	0.0213307
BICF2S23454612	13	56210772	A	C	EPHA5	0.0213751
BICF2P752930	2	75672144	A	G	FUCA1	0.0213765
BICF2S2316034	4	19137559	A	G	DNAJC12	0.0213785
BICF2S2316034	4	19137559	A	G	LOC102153257	0.0213785
BICF2G630233104	20	20663396	A	G	FOXP1	0.0213924
BICF2S23519852	20	20673218	A	C	FOXP1	0.0213924
BICF2P594369	20	20682992	C	G	FOXP1	0.0213924
BICF2G630166982	4	35421950	A	G	MCC	0.0214491
BICF2G630166991	4	35428251	A	G	MCC	0.0214491
BICF2P784110	27	37261671	A	G	NANOG	0.0214516
BICF2S23752398	4	80490859	A	C	LOC102156602	0.0214969
BICF2S22949424	20	45037155	G	A	RPL18A	0.0215048
BICF2P990351	20	45227236	A	C	UNC13A	0.0215048
chr06_33246965	6	30247901	A	G	CPPED1	0.0215384
BICF2G630585553	6	30371449	C	A	SNX29	0.0215384
BICF2G630585516	6	30390769	C	A	SNX29	0.0215384
BICF2G630585368	6	30546135	G	A	SNX29	0.0215384
BICF2S2327131	6	30555207	A	G	SNX29	0.0215384
BICF2G630585306	6	30577472	G	A	SNX29	0.0215384
BICF2P1448274	1	72351772	G	C	DAPK1	0.0216509
BICF2S23342263	1	72367869	A	G	DAPK1	0.0216509
BICF2G63079403	33	20121244	G	A	LSAMP	0.0216638
BICF2P969183	8	23853847	G	A	MDGA2	0.0216953
BICF2P631466	8	23858917	A	G	MDGA2	0.0216953
BICF2P362007	8	65116520	G	A	GSKIP	0.0216994
BICF2G630700466	18	32794628	C	A	CD44	0.0217011
BICF2G630700462	18	32805516	G	A	CD44	0.0217011
TIGRP2P248955_rs9197510	18	33089799	G	A	LOC100683493	0.0217011
BICF2G630439014	15	20300432	A	G	NAV3	0.0217164
BICF2P860299	15	20308893	C	G	NAV3	0.0217164
BICF2P714215	15	20317533	A	C	NAV3	0.0217164
BICF2G630438895	15	20547987	C	A	NAV3	0.0217164
BICF2G630438889	15	20562377	A	C	NAV3	0.0217164
BICF2G630438866	15	20571086	A	G	NAV3	0.0217164
BICF2G630438854	15	20580782	G	A	NAV3	0.0217164
BICF2G630508532	24	12923843	G	A	PLCB4	0.0217941
TIGRP2P18839_rs9045635	1	26964727	A	G	SLC2A12	0.0217991
BICF2P705470	29	31151237	G	C	RALYL	0.021852
BICF2G630630520	29	31197633	C	A	RALYL	0.021852
BICF2P632747	20	18735907	A	G	PDZRN3	0.0219273
BICF2S23229459	4	43452623	C	A	TENM2	0.0220205
TIGRP2P60759_rs9114363	4	43461821	A	G	TENM2	0.0220205
BICF2G630664197	13	30450703	A	G	LOC102153623	0.0220335
BICF2G63040896	19	18208897	A	G	TRPC3	0.022067
BICF2G63040899	19	18222267	T	A	TRPC3	0.022067
BICF2G63040903	19	18239164	G	A	TRPC3	0.022067
BICF2G63040906	19	18244941	A	G	TRPC3	0.022067
BICF2G63040909	19	18256774	A	G	TRPC3	0.022067
BICF2G63040922	19	18282201	G	A	BBS7	0.022067
BICF2S23233090	19	18363010	G	A	LOC106560023	0.022067
BICF2G63040988	19	18370871	G	A	LOC102155940	0.022067
BICF2G63040988	19	18370871	G	A	TMEM155	0.022067
BICF2G63041019	19	18399951	G	A	LOC106560047	0.022067
BICF2G63041090	19	18442323	G	A	ANXA5	0.022067
BICF2P923393	6	31382848	G	A	LOC102153019	0.0220801
BICF2S23340269	4	21643900	A	C	TBATA	0.022124
BICF2P242205	16	3735179	A	G	CNTNAP2	0.0221363
BICF2P770194	24	12120816	A	G	LOC106557702	0.0221898
BICF2S2399358	8	43117770	G	A	GALNT16	0.0221996
BICF2P651528	22	44335298	A	T	GPC6	0.0222505
BICF2S23160306	22	45959674	A	G	ABCC4	0.0223104
BICF2S23352351	18	32539978	G	A	PAMR1	0.0223448
BICF2S23217415	1	49288428	G	A	SLC22A1	0.0223496
BICF2P531203	1	49292375	G	A	SLC22A1	0.0223496
BICF2P427374	4	57801474	A	G	FAT2	0.0223757
BICF2G630777398	35	20217081	A	G	LOC102151579	0.022469
BICF2G630459849	34	25467163	G	A	LOC478678	0.022485
BICF2P1339901	34	25494374	A	G	LOC478678	0.022485
BICF2P1389617	20	45928077	A	G	MED26	0.0225606
BICF2P1268674	20	45942138	G	A	MED26	0.0225606
BICF2P999577	20	45996390	A	G	SLC35E1	0.0225606
BICF2P1056026	20	46001006	A	G	CHERP	0.0225606
BICF2P1056026	20	46001006	A	G	LOC102154238	0.0225606
BICF2P1202229	20	46025538	G	A	C20H19orf44	0.0225606
chr20_49026478	20	46027414	T	A	C20H19orf44	0.0225606
chr32_15502234	32	12502604	G	A	GPRIN3	0.0226013
BICF2P1193494	27	17089438	A	G	AMN1	0.0227271
BICF2P400403	4	22213669	G	A	CDH23	0.0227825
BICF2P958331	4	22225291	G	A	CDH23	0.0227825
BICF2P1257432	12	27800871	G	A	EYS	0.0228055
BICF2S23534372	4	8164482	G	A	GNPAT	0.0228395
TIGRP2P57658_rs8800374	4	8169814	G	A	GNPAT	0.0228395
BICF2S229489	4	8180673	G	A	GNPAT	0.0228395
BICF2S22937543	16	13496568	A	G	LOC102152103	0.0229074
BICF2S23642436	16	13645404	A	C	LYPD8	0.0229074
BICF2P65972	9	42019797	G	A	KSR1	0.0229254
BICF2P13707	9	42058114	A	G	KSR1	0.0229254
TIGRP2P127497_rs8831775	9	42065147	G	A	KSR1	0.0229254
BICF2P355682	9	42636588	A	G	SARM1	0.0229254
BICF2P978567	9	42645762	A	G	SLC46A1	0.0229254
BICF2S23540978	9	42698408	A	G	SLC13A2	0.0229254
BICF2P550349	9	42913323	T	A	LOC106559312	0.0229254
BICF2P550349	9	42913323	T	A	RAB34	0.0229254
TIGRP2P354027_rs9031850	27	32495819	G	A	GRIN2B	0.0229254
BICF2S23423302	27	32520317	G	A	GRIN2B	0.0229254
BICF2P147284	27	32531498	A	G	GRIN2B	0.0229254
BICF2P1279388	30	10999612	G	A	CASC4	0.0229994
BICF2P525895	30	11294677	C	A	SPG11	0.0229994
BICF2P836642	8	68269491	G	A	EML1	0.0229998
BICF2P1098098	20	20754205	G	A	FOXP1	0.0230265
TIGRP2P272442_rs9114642	20	20784460	G	A	FOXP1	0.0230265
BICF2G630233142	20	20790427	A	G	FOXP1	0.0230265
BICF2P1294005	35	24781673	A	G	ZNF184	0.0230431
BICF2S2317764	10	11577307	G	A	CCT2	0.023058
BICF2S23620390	10	11603301	A	G	BEST3	0.023058
BICF2G630667894	10	11608198	A	G	BEST3	0.023058
chr30_32223887	30	29224536	G	A	PIF1	0.0230985
BICF2P1138500	30	29311707	A	G	ANKDD1A	0.0230985
BICF2P132685	11	34775772	A	C	NFIB	0.0231196
BICF2P682385	2	42424212	T	A	SPINK6	0.0231826
BICF2P8884	22	42527679	C	A	GPC5	0.0231866
BICF2G630173959	4	79277567	G	A	CDH9	0.0232913
BICF2G630582336	6	44382021	A	G	NTNG1	0.0233151
BICF2S23442845	14	29476310	G	A	DGKB	0.023317
BICF2G630572467	6	65791139	A	G	ADGRL2	0.0233554
BICF2S23314721	26	28955814	A	G	LOC102152975	0.0233683
BICF2P1090985	26	28965643	G	A	LOC102152975	0.0233683
BICF2P1035881	6	36346360	A	G	LOC100855615	0.023376
BICF2P596134	6	36364572	G	A	EEF2KMT	0.023376
BICF2P1158025	6	36501970	G	A	PPL	0.023376
BICF2S22964848	6	36507705	G	A	PPL	0.023376
BICF2P750001	6	36525322	A	C	PPL	0.023376
chr06_39534127	6	36535233	G	A	PPL	0.023376
chr06_39629406	6	36630512	A	G	SEPT12	0.023376
chr06_39658633	6	36659739	A	G	ZNF500	0.023376
chr06_39660318	6	36661424	C	A	ZNF500	0.023376
TIGRP2P295459_rs8662892	22	48795583	A	G	SLC15A1	0.0233913
BICF2G630592329	32	20314147	A	G	STPG2	0.023403
BICF2S23032963	8	67653855	G	A	BCL11B	0.0234109
BICF2P1270366	5	31339774	A	G	DHX33	0.0234284
BICF2S24413727	11	70501945	A	G	ASTN2	0.0234475
BICF2P192178	16	8026518	G	A	TMEM178B	0.0234499
BICF2G630583698	6	32408794	A	G	GRIN2A	0.0234831
BICF2G630583685	6	32418355	A	G	GRIN2A	0.0234831
BICF2G630583674	6	32426352	G	A	GRIN2A	0.0234831
BICF2G63035039	5	29192027	G	A	MMP7	0.0235585
BICF2S23412814	16	56344304	C	G	CSMD1	0.0237324
BICF2P636972	20	21630994	A	G	LOC610950	0.023802
BICF2S2311835	5	34638352	A	C	MYH13	0.0238294
BICF2P1339149	22	42601865	A	G	GPC5	0.0238591
BICF2P1228555	22	42882893	A	G	GPC5	0.0238591
BICF2G630725307	1	47020821	G	A	ZDHHC14	0.0238958
BICF2G630725338	1	47067653	G	A	ZDHHC14	0.0238958
BICF2G630725348	1	47103280	G	A	ZDHHC14	0.0238958
BICF2G630725363	1	47121253	G	A	ZDHHC14	0.0238958
BICF2G630725377	1	47146685	G	A	ZDHHC14	0.0238958
BICF2G630725402	1	47159194	C	A	ZDHHC14	0.0238958
BICF2G630725425	1	47180502	G	A	LOC106558666	0.0238958
BICF2G630725425	1	47180502	G	A	ZDHHC14	0.0238958
BICF2G630592685	32	19926694	A	G	STPG2	0.0239162
BICF2G630146496	27	16570851	G	A	BICD1	0.0239328
BICF2G63090804	22	58847167	A	G	RAB20	0.0239374
BICF2G63090810	22	58850935	A	G	RAB20	0.0239374
BICF2P1165716	4	22342773	A	G	CDH23	0.0239596
chr14_32459840	14	29460489	A	G	DGKB	0.0239596
BICF2G630525499	14	29463617	A	G	DGKB	0.0239596
BICF2G630525531	14	29531455	C	A	DGKB	0.0239596
TIGRP2P306866_rs8710909	23	42558815	G	A	LOC106557597	0.0239951
BICF2P811520	36	9931525	G	A	COBLL1	0.024015
BICF2P948602	36	9948035	T	A	COBLL1	0.024015
BICF2P948616	36	9950756	G	A	COBLL1	0.024015
BICF2P923456	36	9969694	G	A	COBLL1	0.024015
BICF2S23017640	14	60659892	C	A	LOC102152629	0.0240424
BICF2G630374320	23	31631082	G	A	EPHB1	0.0240488
BICF2S23140292	6	28498732	A	G	RRN3	0.0240888
BICF2P970255	28	30575048	G	A	PPAPDC1A	0.0241518
TIGRP2P29120_rs8729950	2	68855990	A	G	BSDC1	0.0241764
chr30_17056332	30	14056720	G	A	SEMA6D	0.0241823
chr30_17056602	30	14056990	A	G	SEMA6D	0.0241823
BICF2P267164	4	9233605	G	A	GALNT2	0.0241857
BICF2P745627	4	9663120	A	T	TAF5L	0.0241857
BICF2P59932	22	43814916	A	G	GPC5	0.024202
BICF2G630577146	6	48964538	G	A	LOC102153396	0.0242522
BICF2S23110703	29	27335328	C	A	MRPS28	0.0243057
BICF2P944548	29	27336970	C	G	MRPS28	0.0243057
TIGRP2P380229_rs8856677	32	15630746	A	G	GRID2	0.02432
BICF2S23046407	12	59881039	G	A	GRIK2	0.0243221
BICF2P286606	12	59941557	G	A	GRIK2	0.0243221
BICF2S2341340	26	28215276	A	G	UPB1	0.024341
BICF2S23617621	26	28255496	G	A	SNRPD3	0.024341
chr26_31303601	26	28304495	G	A	LOC486400	0.024341
BICF2P773632	5	28606292	A	T	DYNC2H1	0.0245088
chr27_40691070	27	37691972	G	A	CD163	0.0245372
BICF2S23734857	27	37729936	A	C	LOC100684512	0.0245372
BICF2P192823	35	20041347	A	G	LOC106558276	0.0245476
BICF2P733319	38	15278177	A	C	MARK1	0.0245476
TIGRP2P424479_rs9129057	38	15328385	A	G	MARK1	0.0245476
BICF2P1025827	8	69836432	A	G	LOC102152682	0.0245621
[truncated: 42,544 more rows]
