# Supplementary material for: Exploring the pathogenesis of canine epilepsy using a systems genetics method and implications for anti-epilepsy drug discovery
Source: Oncotarget. 2017 Dec 27;9(17):13181–92. doi: 10.18632/oncotarget.23719 (PMC5862570; doi:10.18632/oncotarget.23719)
Supplement: Supplementary file 3 [file oncotarget-09-13181-s003.xlsx]

## Sheet: Supplementary Table 2
Supplementary Table 2: 26 significant subnetworks associated with canine epilepsy.
Subnetwork index	Components
1	AARS	ACPP	ADAD1	ADAT1	ADAT2	ADGRL2	ADH4	AGBL2	AGBL3	AGTPBP1	AMN1	ASB5	BICC1	BICD1	CMIP	CYFIP2	DCDC2	DOCK8	EML2	EVC2	EYA3	FAT3	FNBP4	HIVEP1	HK1	HK2	HSD17B2	KANK1	KDM3B	KIAA0319	KLHL1	KPNA6	LRRTM3	NAA35	PEX3	PGM5	PHF12	PPFIA1	PTPRD	PTPRK	PTPRM	PTPRT	REEP1	REEP4	SARM1	SDK1	SLC24A2	UGP2	WBP4
2	ALLC	ANXA6	APOA4	AQP4	CACNG2	DOK3	DPP10	DPP4	DPP6	EFS	EML1	EMP2	FADS2	FERMT1	FIGN	GABRP	GK5	GPC5	GREB1	HS3ST2	HS3ST5	ISPD	KCNIP1	KCNIP4	LITAF	MFGE8	MTTP	NALCN	NDST1	NFIA	OTOA	OVGP1	PLA2G12B	PLA2G4E	PPIG	RSPO3	SCN10A	SORCS2	TCTEX1D1	TPD52	TTR	UBXN2A	VPS13C	WDR78	ZHX2	ZNRF3
3	AGMO	CDKAL1	CRLS1	DDX1	DDX50	DENND1A	DGKB	DHX33	DQX1	FAXDC2	FPGS	GLIS3	IGF2BP2	KHSRP	LHX6	LHX8	MIPOL1	NBAS	PAX9	PRRX1	PTBP3	SDR42E1	SLC25A21	SUPV3L1	THADA	TMEM131	TSPAN13	TSPAN15	TSPAN4	TSPAN5	TSPAN8	UBE3C	ZBED4
4	ARHGAP18	ASXL3	ATP9A	CYBRD1	FOLH1	GRIN3A	HEPHL1	HMOX2	HOXC13	MPST	NPAS3	NWD2	PAMR1	PCK2	RERE	RIMKLB	SLC12A1	SLC16A9	SLC19A3	SLC1A2	SLC34A1	SLC36A3	SLC38A10	SLC38A11	SLC38A2	SLC39A1	SLC39A14	SLC46A1	SLC7A8	STC2	TRHDE
5	ANK3	CNTN3	CNTNAP5	CYB5D2	GM2A	KLHL23	RBFOX1	SIGLEC1	SLC25A27	SLC44A5	ST3GAL1	ST6GALNAC3	ST6GALNAC5	ST6GALNAC6	ST8SIA1	ST8SIA4	ST8SIA5	TMEM163
6	CLRN1	HID1	IL16	MED12L	RDH11	RPE65	SHQ1	SLC15A1	SLC15A3	UBE2D1	UBR1	USH2A	USP2	USP37	USP50	USP7	VWCE
7	CCDC93	CD244	DNAJC12	FAT2	GLCCI1	HGSNAT	INSM2	MLXIP	MTMR7	MVB12B	OPA3	PAM16	PRRG4	SH2D1B	VPS37A	XYLT1
8	DAW1	GAN	HIPK3	IFT22	KIAA1549L	NUP58	PABPN1	RASA3	SNRNP40	SNRPD3	TPR	TRA2B	ZFR2
9	ADGRB3	B3GNT2	B3GNT3	DENND2A	FAM19A2	FAM81A	GALNT10	GALNT13	GALNT2	GCNT3	SLC35F3	SORT1
10	GTF2B	LONRF1	MMS22L	PNISR	TAF5L	TOX3	USP12	USP3	WDR48	WDR76	YEATS4	ZNF106
11	ATG3	CREB3L1	CREB3L2	HCFC2	MOCS2	NT5DC3	OSBPL5	PPCDC	SEC14L5	TRAPPC8	UBA5
12	ABCA3	ABCC1	ABCC11	ABCC4	ABCC8	ABCG1	CLDN10	SLC22A1	SLC22A8	SLC9A9
13	ADAM12	DSCAML1	ERGIC1	ICA1	NEIL1	NEIL2	NEIL3	NTHL1	SNX9	UACA
14	ABAT	AUTS2	CADPS2	CEMIP	PIGN	RASGEF1B	SCAMP5	STXBP6	UPB1
15	ANO6	GPRIN2	IFI30	MACF1	NELL1	NELL2	SYNE3	SYNE4
16	ARID5B	ATP8A2	ATP8B2	CACNA2D3	FREM1	NXNL1	SUSD2	ZCCHC2
17	CASD1	MCU	MICU1	MICU3	SGCD	SGCE	SGCZ	SOGA1
18	CCDC14	FSD1L	R3HDM1	SPARC	SPOCK1	SPOCK3	TPD52L2	ZNF462
19	ADGRA1	ADGRF1	ADGRF5	CA13	MYRIP	SLC26A5	SLC4A10
20	AGAP1	ARPP21	ECD	EHF	ELF1	SOX4	ZNF420
21	ACER3	ADAL	ADK	NT5C1A	PDE6D	SELO
22	AGFG1	AP3B2	AP3M1	COPB2	RAB11FIP4	RAB4A
23	CDH13	CDH7	CDH9	PLXNB2	SEMA4B	SEMA4F
24	CMSS1	FBXW2	KDM4C	NGDN	PAK1IP1	THOC3
25	CPLX2	KCTD2	KCTD5	MKL2	PHACTR1	RAB3IL1
26	HABP4	RPL18A	RPS27L	RSRC1	SEZ6	SLC22A17
[truncated: 1 more columns]
